# Supplementary material for: Immune priming in the insect gut: a dynamic response revealed by ultrastructural and transcriptomic changes
Source: BMC Biol. 2025 Jul 28;23:227. doi: 10.1186/s12915-025-02334-4 (PMC12306008; doi:10.1186/s12915-025-02334-4)
Supplement: Supplementary file 2 — Additional file 2. Table S1. Survival and larval growth measurement data Table S2. Raw count data from RNA sequencing and raw DESeq2 results Table S3. Meta information on samples from the RNA-sequencing run Table S4. Table including DEGs identified by DESeq2. Includes DEGs identified by DESeq2 at each timepoint between primed and control. Additionally contains categories used to group genes in biological context in the manuscript and the GO terms from the Clusterprofiler analyses. [file 12915_2025_2334_MOESM2_ESM.xlsx]

## Sheet: Meta
Supplementary data for "Immune priming in the insect gut: A dynamic response revealed by ultrastructural and transcriptomic changes"
Authors:
Moritz Baur, Nora K. E. Schulz, Lilo Greune, Zoe Marie Länger, Jürgen Eirich, Iris Finkemeier, Robert Peuß, Petra Dersch, Joachim Kurtz
Table S1. Survival and larval growth measurement data.
survival_combined = Survival data for RNA-seq (Experiment = 1), Sizes (Experiment = 2) and EM (Experiment = 3) experiments; Final_sizes = Size measurements (area in µm2 and mm2) before priming (1st) and 5 days after priming (2nd)
Abbreviations:
Med-Btt = Medium exposed larvae challenged with Bacillus thuringiensis spores
P-Btt = Primed larvae challenged with Btt spores
C-Btt = Control larvae challenged with Btt spores
EM = Electron microscopy
P = Primed
C = Control
Survival:
1 = Death
0 = Alive
Table S2. Raw count data from RNA sequencing and raw DESeq2 results.
gene_count = After mapping onto Tcas5.2.54 using hisat2, and assembly using Stringtie, counts counts were derive from featureCounts
Relevant informations in gene_count:
Gene_ID (A)
Gene counts (B-Y)
Annotation information (AG)
Sheets 3-6: Differential gene expression analysis results using DESeq2
PvsC_3h = DESeq2 analysis between P = primed and C = control gut samples, 3 hours after treatment
PvsC_24h = DESeq2 analysis between P = primed and C = control gut samples, 24 hours after treatment
PvsC_5d = DESeq2 analysis between P = primed and C = control gut samples, 5 days after treatment
PvsC_5d_C = DESeq2 analysis between P = primed and C = control gut samples, 5 days after treatment and 4 hours after challenge with Bacillus thuringiensis spores
Relevant informations in each sheet:
Gene_ID (A)
Normalized counts for DESeq2 analysis (B-I)
Annotation information (T)
Table S3. Meta information on samples from the RNA-sequencing run.
Abbreviations:
P_3h = Primed after 3 hours
C_3h = Control after 3 hours
P_24h = Primed after 24 hours
C_24h = Control after 24 hours
P_5d_C = Primed after 5 days and challenged with Bacillus thuringiensis spores
C_5d_C = Control after 5 days and challenged with Bacillus thuringiensis spores
P_5d = Primed after 5 days
C_5d = Control after 5 days
Table S4. Table including DEGs identified by DESeq2.
DEGs_3h = DEGs between P = primed and C = control gut samples, 3 hours after treatment
DEGs_24h = DEGs between P = primed and C = control gut samples, 24 hours after treatment
DEGs_5d = DEGs between P = primed and C = control gut samples, 5 days after treatment
DEGs_5d_C = DEGs between P = primed and C = control gut samples, 5 days after treatment and 4 hours after challenge with Bacillus thuringiensis spores
Relevant informations in each sheet:
Gene_ID (A)
Normalized counts for DESeq2 analysis (B-I)
Annotation information (T)
Categories used to group genes in biological context in the manuscript (V)
GO term results from the manuscript (W)
Table S5. Exemplary proteomics results for supernatants derived from Btt D p188 (C) and Btt (P) cultures.
Normalized label-free quantification (LFQ) values and associated statistics between Priming inducing (P) and non-priming inducing (C) supernatants used in the manuscript
A Log2 transformed label-free quantification (LFQ) values for candidate protein groups.
B LFQ values upon imputation using the R package “imputeLCMD”.
C Limma statistics results for imputed values. (Full table in S6 Dataset).
Table S6. Full proteomics table before and after imputation and Limma statistical analysis.
Normalized label-free quantification (LFQ) values and associated statistics between Priming inducing (P) and non-priming inducing (C) supernatants used in the manuscript
Relevant informations:
Log2 transfromed LFQ values for control (C) supernatants = B-E
Log2 transfromed LFQ values for priming (P) supernatants = F-I
For missing values imputed log2 transfromed LFQ values for control (C) supernatants = J-M
For missing values imputed log2 transfromed LFQ values for priming (P) supernatants = N-Q
Limma test statistics for imputed values between P and C = R-W

## Sheet: Table_S1_survival_combined
Treatment	Death	Day_death	Experiment		Replicate
Med-Btt	1	1	1	RNAseq
Med-Btt	1	1	1
Med-Btt	1	1	1
Med-Btt	1	1	1
Med-Btt	1	1	1
Med-Btt	1	1	1
Med-Btt	1	1	1
Med-Btt	1	1	1
Med-Btt	1	1	1
Med-Btt	1	1	1
Med-Btt	1	1	1
Med-Btt	1	1	1
Med-Btt	1	1	1
Med-Btt	1	1	1
Med-Btt	1	1	1
Med-Btt	1	1	1
Med-Btt	1	1	1
Med-Btt	1	1	1
Med-Btt	1	1	1
Med-Btt	1	1	1
Med-Btt	1	1	1
Med-Btt	1	1	1
Med-Btt	1	1	1
Med-Btt	1	1	1
Med-Btt	1	1	1
Med-Btt	1	2	1
Med-Btt	1	3	1
Med-Btt	0	5	1
Med-Btt	0	5	1
Med-Btt	0	5	1
Med-Btt	0	5	1
Med-Btt	0	5	1
Med-Btt	0	5	1
Med-Btt	0	5	1
Med-Btt	0	5	1
Med-Btt	0	5	1
Med-Btt	0	5	1
Med-Btt	0	5	1
Med-Btt	0	5	1
Med-Btt	0	5	1
Med-Btt	0	5	1
Med-Btt	0	5	1
Med-Btt	0	5	1
Med-Btt	0	5	1
Med-Btt	0	5	1
Med-Btt	0	5	1
Med-Btt	0	5	1
Med-Btt	0	5	1
Med-Btt	0	5	1
Med-Btt	0	5	1
Med-Btt	0	5	1
Med-Btt	0	5	1
Med-Btt	0	5	1
Med-Btt	0	5	1
Med-Btt	0	5	1
Med-Btt	0	5	1
Med-Btt	0	5	1
Med-Btt	0	5	1
Med-Btt	0	5	1
Med-Btt	0	5	1
Med-Btt	0	5	1
Med-Btt	0	5	1
Med-Btt	0	5	1
Med-Btt	0	5	1
Med-Btt	0	5	1
Med-Btt	0	5	1
Med-Btt	0	5	1
Med-Btt	0	5	1
Med-Btt	0	5	1
Med-Btt	0	5	1
Med-Btt	0	5	1
Med-Btt	0	5	1
Med-Btt	0	5	1
Med-Btt	0	5	1
Med-Btt	0	5	1
Med-Btt	0	5	1
Med-Btt	0	5	1
Med-Btt	0	5	1
Med-Btt	0	5	1
Med-Btt	0	5	1
Med-Btt	0	5	1
Med-Btt	0	5	1
Med-Btt	0	5	1
Med-Btt	0	5	1
Med-Btt	0	5	1
Med-Btt	0	5	1
Med-Btt	0	5	1
Med-Btt	0	5	1
Med-Btt	0	5	1
Med-Btt	0	5	1
Med-Btt	0	5	1
Med-Btt	0	5	1
Med-Btt	0	5	1
Med-Btt	0	5	1
Med-Btt	0	5	1
P-Btt	1	1	1
P-Btt	1	1	1
P-Btt	1	1	1
P-Btt	1	1	1
P-Btt	1	1	1
P-Btt	1	1	1
P-Btt	1	1	1
P-Btt	1	1	1
P-Btt	1	1	1
P-Btt	1	1	1
P-Btt	1	1	1
P-Btt	1	1	1
P-Btt	1	1	1
P-Btt	1	1	1
P-Btt	1	1	1
P-Btt	1	1	1
P-Btt	1	1	1
P-Btt	1	1	1
P-Btt	1	1	1
P-Btt	0	5	1
P-Btt	0	5	1
P-Btt	0	5	1
P-Btt	0	5	1
P-Btt	0	5	1
P-Btt	0	5	1
P-Btt	0	5	1
P-Btt	0	5	1
P-Btt	0	5	1
P-Btt	0	5	1
P-Btt	0	5	1
P-Btt	0	5	1
P-Btt	0	5	1
P-Btt	0	5	1
P-Btt	0	5	1
P-Btt	0	5	1
P-Btt	0	5	1
P-Btt	0	5	1
P-Btt	0	5	1
P-Btt	0	5	1
P-Btt	0	5	1
P-Btt	0	5	1
P-Btt	0	5	1
P-Btt	0	5	1
P-Btt	0	5	1
P-Btt	0	5	1
P-Btt	0	5	1
P-Btt	0	5	1
P-Btt	0	5	1
P-Btt	0	5	1
P-Btt	0	5	1
P-Btt	0	5	1
P-Btt	0	5	1
P-Btt	0	5	1
P-Btt	0	5	1
P-Btt	0	5	1
P-Btt	0	5	1
P-Btt	0	5	1
P-Btt	0	5	1
P-Btt	0	5	1
P-Btt	0	5	1
P-Btt	0	5	1
P-Btt	0	5	1
P-Btt	0	5	1
P-Btt	0	5	1
P-Btt	0	5	1
P-Btt	0	5	1
P-Btt	0	5	1
P-Btt	0	5	1
P-Btt	0	5	1
P-Btt	0	5	1
P-Btt	0	5	1
P-Btt	0	5	1
P-Btt	0	5	1
P-Btt	0	5	1
P-Btt	0	5	1
P-Btt	0	5	1
P-Btt	0	5	1
P-Btt	0	5	1
P-Btt	0	5	1
P-Btt	0	5	1
P-Btt	0	5	1
P-Btt	0	5	1
P-Btt	0	5	1
P-Btt	0	5	1
P-Btt	0	5	1
P-Btt	0	5	1
P-Btt	0	5	1
P-Btt	0	5	1
P-Btt	0	5	1
P-Btt	0	5	1
P-Btt	0	5	1
P-Btt	0	5	1
P-Btt	0	5	1
P-Btt	0	5	1
P-Btt	0	5	1
P-Btt	0	5	1
C-Btt	1	1	1
C-Btt	1	1	1
C-Btt	1	1	1
C-Btt	1	1	1
C-Btt	1	1	1
C-Btt	1	1	1
C-Btt	1	1	1
C-Btt	1	1	1
C-Btt	1	1	1
C-Btt	1	1	1
C-Btt	1	1	1
C-Btt	1	1	1
C-Btt	1	1	1
C-Btt	1	1	1
C-Btt	1	1	1
C-Btt	1	1	1
C-Btt	1	1	1
C-Btt	1	1	1
C-Btt	1	1	1
C-Btt	1	1	1
C-Btt	1	1	1
C-Btt	1	1	1
C-Btt	1	1	1
C-Btt	1	1	1
C-Btt	1	1	1
C-Btt	1	1	1
C-Btt	1	1	1
C-Btt	1	1	1
C-Btt	1	1	1
C-Btt	1	1	1
C-Btt	1	1	1
C-Btt	1	1	1
C-Btt	1	2	1
C-Btt	1	2	1
C-Btt	0	5	1
C-Btt	0	5	1
C-Btt	0	5	1
C-Btt	0	5	1
C-Btt	0	5	1
C-Btt	0	5	1
C-Btt	0	5	1
C-Btt	0	5	1
C-Btt	0	5	1
C-Btt	0	5	1
C-Btt	0	5	1
C-Btt	0	5	1
C-Btt	0	5	1
C-Btt	0	5	1
C-Btt	0	5	1
C-Btt	0	5	1
C-Btt	0	5	1
C-Btt	0	5	1
C-Btt	0	5	1
C-Btt	0	5	1
C-Btt	0	5	1
C-Btt	0	5	1
C-Btt	0	5	1
C-Btt	0	5	1
C-Btt	0	5	1
C-Btt	0	5	1
C-Btt	0	5	1
C-Btt	0	5	1
C-Btt	0	5	1
C-Btt	0	5	1
C-Btt	0	5	1
C-Btt	0	5	1
C-Btt	0	5	1
C-Btt	0	5	1
C-Btt	0	5	1
C-Btt	0	5	1
C-Btt	0	5	1
C-Btt	0	5	1
C-Btt	0	5	1
C-Btt	0	5	1
C-Btt	0	5	1
C-Btt	0	5	1
C-Btt	0	5	1
C-Btt	0	5	1
C-Btt	0	5	1
C-Btt	0	5	1
C-Btt	0	5	1
C-Btt	0	5	1
C-Btt	0	5	1
C-Btt	0	5	1
C-Btt	0	5	1
C-Btt	0	5	1
C-Btt	0	5	1
C-Btt	0	5	1
C-Btt	0	5	1
C-Btt	0	5	1
C-Btt	0	5	1
C-Btt	0	5	1
C-Btt	0	5	1
C-Btt	0	5	1
C-Btt	0	5	1
C-Btt	0	5	1
P-Btt	1	1	2	Sizes	1
P-Btt	1	1	2		1
P-Btt	1	1	2		1
P-Btt	1	1	2		1
P-Btt	1	1	2		1
P-Btt	1	1	2		1
P-Btt	1	1	2		1
P-Btt	1	1	2		1
P-Btt	1	1	2		1
P-Btt	1	1	2		1
P-Btt	1	1	2		1
P-Btt	1	1	2		1
P-Btt	1	1	2		1
P-Btt	1	1	2		1
P-Btt	1	1	2		1
P-Btt	1	1	2		1
P-Btt	1	1	2		1
P-Btt	1	1	2		1
P-Btt	1	1	2		1
P-Btt	1	1	2		1
P-Btt	1	1	2		1
P-Btt	1	1	2		1
P-Btt	1	1	2		1
P-Btt	1	1	2		1
P-Btt	1	1	2		1
P-Btt	1	1	2		1
P-Btt	1	1	2		1
P-Btt	1	1	2		1
P-Btt	1	2	2		1
P-Btt	1	3	2		1
P-Btt	1	3	2		1
P-Btt	1	3	2		1
P-Btt	1	3	2		1
P-Btt	1	4	2		1
P-Btt	1	4	2		1
P-Btt	1	4	2		1
P-Btt	0	5	2		1
P-Btt	0	5	2		1
P-Btt	0	5	2		1
P-Btt	0	5	2		1
P-Btt	0	5	2		1
P-Btt	0	5	2		1
P-Btt	0	5	2		1
P-Btt	0	5	2		1
P-Btt	0	5	2		1
P-Btt	0	5	2		1
P-Btt	0	5	2		1
P-Btt	0	5	2		1
P-Btt	0	5	2		1
P-Btt	0	5	2		1
P-Btt	0	5	2		1
P-Btt	0	5	2		1
P-Btt	0	5	2		1
P-Btt	0	5	2		1
P-Btt	0	5	2		1
P-Btt	0	5	2		1
P-Btt	0	5	2		1
P-Btt	0	5	2		1
P-Btt	0	5	2		1
P-Btt	0	5	2		1
P-Btt	0	5	2		1
P-Btt	0	5	2		1
P-Btt	0	5	2		1
P-Btt	0	5	2		1
P-Btt	0	5	2		1
P-Btt	0	5	2		1
P-Btt	0	5	2		1
P-Btt	0	5	2		1
P-Btt	0	5	2		1
P-Btt	0	5	2		1
P-Btt	0	5	2		1
P-Btt	0	5	2		1
P-Btt	0	5	2		1
P-Btt	0	5	2		1
P-Btt	0	5	2		1
P-Btt	0	5	2		1
P-Btt	0	5	2		1
P-Btt	0	5	2		1
P-Btt	0	5	2		1
P-Btt	0	5	2		1
P-Btt	0	5	2		1
P-Btt	0	5	2		1
P-Btt	0	5	2		1
P-Btt	0	5	2		1
P-Btt	0	5	2		1
P-Btt	0	5	2		1
P-Btt	0	5	2		1
P-Btt	0	5	2		1
P-Btt	0	5	2		1
P-Btt	0	5	2		1
P-Btt	0	5	2		1
P-Btt	0	5	2		1
P-Btt	0	5	2		1
P-Btt	0	5	2		1
C-Btt	1	1	2		1
C-Btt	1	1	2		1
C-Btt	1	1	2		1
C-Btt	1	1	2		1
C-Btt	1	1	2		1
C-Btt	1	1	2		1
C-Btt	1	1	2		1
C-Btt	1	1	2		1
C-Btt	1	1	2		1
C-Btt	1	1	2		1
C-Btt	1	1	2		1
C-Btt	1	1	2		1
C-Btt	1	1	2		1
C-Btt	1	1	2		1
C-Btt	1	1	2		1
C-Btt	1	1	2		1
C-Btt	1	1	2		1
C-Btt	1	1	2		1
C-Btt	1	1	2		1
C-Btt	1	1	2		1
C-Btt	1	1	2		1
C-Btt	1	1	2		1
C-Btt	1	1	2		1
C-Btt	1	1	2		1
C-Btt	1	1	2		1
C-Btt	1	1	2		1
C-Btt	1	1	2		1
C-Btt	1	1	2		1
C-Btt	1	1	2		1
C-Btt	1	1	2		1
C-Btt	1	1	2		1
C-Btt	1	1	2		1
C-Btt	1	1	2		1
C-Btt	1	1	2		1
C-Btt	1	1	2		1
C-Btt	1	1	2		1
C-Btt	1	1	2		1
C-Btt	1	1	2		1
C-Btt	1	1	2		1
C-Btt	1	1	2		1
C-Btt	1	1	2		1
C-Btt	1	1	2		1
C-Btt	1	1	2		1
C-Btt	1	1	2		1
C-Btt	1	2	2		1
C-Btt	1	3	2		1
C-Btt	1	4	2		1
C-Btt	1	4	2		1
C-Btt	0	5	2		1
C-Btt	0	5	2		1
C-Btt	0	5	2		1
C-Btt	0	5	2		1
C-Btt	0	5	2		1
C-Btt	0	5	2		1
C-Btt	0	5	2		1
C-Btt	0	5	2		1
C-Btt	0	5	2		1
C-Btt	0	5	2		1
C-Btt	0	5	2		1
C-Btt	0	5	2		1
C-Btt	0	5	2		1
C-Btt	0	5	2		1
C-Btt	0	5	2		1
C-Btt	0	5	2		1
C-Btt	0	5	2		1
C-Btt	0	5	2		1
C-Btt	0	5	2		1
C-Btt	0	5	2		1
C-Btt	0	5	2		1
C-Btt	0	5	2		1
C-Btt	0	5	2		1
C-Btt	0	5	2		1
C-Btt	0	5	2		1
C-Btt	0	5	2		1
C-Btt	0	5	2		1
C-Btt	0	5	2		1
C-Btt	0	5	2		1
C-Btt	0	5	2		1
C-Btt	0	5	2		1
C-Btt	0	5	2		1
C-Btt	0	5	2		1
C-Btt	0	5	2		1
C-Btt	0	5	2		1
C-Btt	0	5	2		1
C-Btt	0	5	2		1
C-Btt	0	5	2		1
C-Btt	0	5	2		1
C-Btt	0	5	2		1
C-Btt	0	5	2		1
C-Btt	0	5	2		1
C-Btt	0	5	2		1
C-Btt	0	5	2		1
C-Btt	0	5	2		1
C-Btt	0	5	2		1
Med-Btt	1	1	2		1
Med-Btt	1	1	2		1
Med-Btt	1	1	2		1
Med-Btt	1	1	2		1
Med-Btt	1	1	2		1
Med-Btt	1	1	2		1
Med-Btt	1	1	2		1
Med-Btt	1	1	2		1
Med-Btt	1	1	2		1
Med-Btt	1	1	2		1
Med-Btt	1	1	2		1
Med-Btt	1	1	2		1
Med-Btt	1	1	2		1
Med-Btt	1	1	2		1
Med-Btt	1	1	2		1
Med-Btt	1	1	2		1
Med-Btt	1	1	2		1
Med-Btt	1	1	2		1
Med-Btt	1	1	2		1
Med-Btt	1	1	2		1
Med-Btt	1	1	2		1
Med-Btt	1	1	2		1
Med-Btt	1	1	2		1
Med-Btt	1	1	2		1
Med-Btt	1	1	2		1
Med-Btt	1	1	2		1
Med-Btt	1	1	2		1
Med-Btt	1	1	2		1
Med-Btt	1	1	2		1
Med-Btt	1	1	2		1
Med-Btt	1	1	2		1
Med-Btt	1	1	2		1
Med-Btt	1	1	2		1
Med-Btt	1	1	2		1
Med-Btt	1	1	2		1
Med-Btt	0	5	2		1
Med-Btt	0	5	2		1
Med-Btt	0	5	2		1
Med-Btt	0	5	2		1
Med-Btt	0	5	2		1
Med-Btt	0	5	2		1
Med-Btt	0	5	2		1
Med-Btt	0	5	2		1
Med-Btt	0	5	2		1
Med-Btt	0	5	2		1
Med-Btt	0	5	2		1
Med-Btt	0	5	2		1
Med-Btt	0	5	2		1
Med-Btt	0	5	2		1
Med-Btt	0	5	2		1
Med-Btt	0	5	2		1
Med-Btt	0	5	2		1
Med-Btt	0	5	2		1
Med-Btt	0	5	2		1
Med-Btt	0	5	2		1
Med-Btt	0	5	2		1
Med-Btt	0	5	2		1
Med-Btt	0	5	2		1
Med-Btt	0	5	2		1
Med-Btt	0	5	2		1
Med-Btt	0	5	2		1
Med-Btt	0	5	2		1
Med-Btt	0	5	2		1
Med-Btt	0	5	2		1
Med-Btt	0	5	2		1
Med-Btt	0	5	2		1
Med-Btt	0	5	2		1
Med-Btt	0	5	2		1
Med-Btt	0	5	2		1
Med-Btt	0	5	2		1
Med-Btt	0	5	2		1
Med-Btt	0	5	2		1
Med-Btt	0	5	2		1
Med-Btt	0	5	2		1
Med-Btt	0	5	2		1
Med-Btt	0	5	2		1
Med-Btt	0	5	2		1
Med-Btt	0	5	2		1
Med-Btt	0	5	2		1
Med-Btt	0	5	2		1
Med-Btt	0	5	2		1
Med-Btt	0	5	2		1
Med-Btt	0	5	2		1
Med-Btt	0	5	2		1
Med-Btt	0	5	2		1
Med-Btt	0	5	2		1
Med-Btt	0	5	2		1
Med-Btt	0	5	2		1
Med-Btt	0	5	2		1
Med-Btt	0	5	2		1
Med-Btt	0	5	2		1
Med-Btt	0	5	2		1
P-Btt	1	1	2		2
P-Btt	1	1	2		2
P-Btt	1	1	2		2
P-Btt	1	1	2		2
P-Btt	1	1	2		2
P-Btt	1	1	2		2
P-Btt	1	1	2		2
P-Btt	1	1	2		2
P-Btt	1	1	2		2
P-Btt	1	1	2		2
P-Btt	1	1	2		2
P-Btt	1	2	2		2
P-Btt	0	5	2		2
P-Btt	0	5	2		2
P-Btt	0	5	2		2
P-Btt	0	5	2		2
P-Btt	0	5	2		2
P-Btt	0	5	2		2
P-Btt	0	5	2		2
P-Btt	0	5	2		2
P-Btt	0	5	2		2
P-Btt	0	5	2		2
P-Btt	0	5	2		2
P-Btt	0	5	2		2
P-Btt	0	5	2		2
P-Btt	0	5	2		2
P-Btt	0	5	2		2
P-Btt	0	5	2		2
P-Btt	0	5	2		2
P-Btt	0	5	2		2
P-Btt	0	5	2		2
P-Btt	1	1	2		2
P-Btt	1	1	2		2
P-Btt	1	1	2		2
P-Btt	1	1	2		2
P-Btt	1	1	2		2
P-Btt	1	2	2		2
P-Btt	1	2	2		2
P-Btt	0	5	2		2
P-Btt	0	5	2		2
P-Btt	0	5	2		2
P-Btt	0	5	2		2
P-Btt	0	5	2		2
P-Btt	0	5	2		2
P-Btt	0	5	2		2
P-Btt	0	5	2		2
P-Btt	0	5	2		2
P-Btt	0	5	2		2
P-Btt	0	5	2		2
P-Btt	0	5	2		2
P-Btt	0	5	2		2
P-Btt	0	5	2		2
P-Btt	0	5	2		2
P-Btt	0	5	2		2
P-Btt	0	5	2		2
P-Btt	0	5	2		2
P-Btt	0	5	2		2
P-Btt	0	5	2		2
P-Btt	0	5	2		2
P-Btt	0	5	2		2
P-Btt	0	5	2		2
P-Btt	0	5	2		2
P-Btt	0	5	2		2
P-Btt	1	1	2		2
P-Btt	1	1	2		2
P-Btt	1	1	2		2
P-Btt	1	1	2		2
P-Btt	1	1	2		2
P-Btt	1	1	2		2
P-Btt	1	1	2		2
P-Btt	1	1	2		2
P-Btt	1	1	2		2
P-Btt	1	1	2		2
P-Btt	0	5	2		2
P-Btt	0	5	2		2
P-Btt	0	5	2		2
P-Btt	0	5	2		2
P-Btt	0	5	2		2
P-Btt	0	5	2		2
P-Btt	0	5	2		2
P-Btt	0	5	2		2
P-Btt	0	5	2		2
P-Btt	0	5	2		2
P-Btt	0	5	2		2
P-Btt	0	5	2		2
P-Btt	0	5	2		2
P-Btt	0	5	2		2
P-Btt	0	5	2		2
P-Btt	0	5	2		2
P-Btt	0	5	2		2
P-Btt	0	5	2		2
P-Btt	0	5	2		2
P-Btt	0	5	2		2
P-Btt	0	5	2		2
P-Btt	0	5	2		2
C-Btt	1	1	2		2
C-Btt	1	1	2		2
C-Btt	1	1	2		2
C-Btt	1	1	2		2
C-Btt	1	1	2		2
C-Btt	1	1	2		2
C-Btt	1	1	2		2
C-Btt	1	1	2		2
C-Btt	1	1	2		2
C-Btt	1	1	2		2
C-Btt	1	1	2		2
C-Btt	1	1	2		2
C-Btt	1	1	2		2
C-Btt	1	1	2		2
C-Btt	1	1	2		2
C-Btt	1	1	2		2
C-Btt	1	1	2		2
C-Btt	1	1	2		2
C-Btt	1	2	2		2
C-Btt	0	5	2		2
C-Btt	0	5	2		2
C-Btt	0	5	2		2
C-Btt	0	5	2		2
C-Btt	0	5	2		2
C-Btt	0	5	2		2
C-Btt	0	5	2		2
C-Btt	0	5	2		2
C-Btt	0	5	2		2
C-Btt	0	5	2		2
C-Btt	0	5	2		2
C-Btt	1	1	2		2
C-Btt	1	1	2		2
C-Btt	1	1	2		2
C-Btt	1	1	2		2
C-Btt	1	1	2		2
C-Btt	1	1	2		2
C-Btt	1	1	2		2
C-Btt	1	1	2		2
C-Btt	1	1	2		2
C-Btt	1	1	2		2
C-Btt	1	1	2		2
C-Btt	1	1	2		2
C-Btt	1	1	2		2
C-Btt	1	1	2		2
C-Btt	1	1	2		2
C-Btt	1	1	2		2
C-Btt	1	2	2		2
C-Btt	0	5	2		2
C-Btt	0	5	2		2
C-Btt	0	5	2		2
C-Btt	0	5	2		2
C-Btt	0	5	2		2
C-Btt	0	5	2		2
C-Btt	0	5	2		2
C-Btt	0	5	2		2
C-Btt	0	5	2		2
C-Btt	0	5	2		2
C-Btt	0	5	2		2
C-Btt	0	5	2		2
C-Btt	0	5	2		2
C-Btt	0	5	2		2
C-Btt	1	1	2		2
C-Btt	1	1	2		2
C-Btt	1	1	2		2
C-Btt	1	1	2		2
C-Btt	1	1	2		2
C-Btt	1	1	2		2
C-Btt	1	1	2		2
C-Btt	1	1	2		2
C-Btt	1	1	2		2
C-Btt	1	1	2		2
C-Btt	1	1	2		2
C-Btt	1	2	2		2
C-Btt	1	2	2		2
C-Btt	1	3	2		2
C-Btt	0	5	2		2
C-Btt	0	5	2		2
C-Btt	0	5	2		2
C-Btt	0	5	2		2
C-Btt	0	5	2		2
C-Btt	0	5	2		2
C-Btt	0	5	2		2
C-Btt	0	5	2		2
C-Btt	0	5	2		2
C-Btt	0	5	2		2
C-Btt	0	5	2		2
C-Btt	0	5	2		2
C-Btt	0	5	2		2
C-Btt	0	5	2		2
C-Btt	0	5	2		2
C-Btt	0	5	2		2
C-Btt	0	5	2		2
C-Btt	0	5	2		2
C-Btt	0	5	2		2
Med-Btt	1	1	2		2
Med-Btt	1	1	2		2
Med-Btt	1	1	2		2
Med-Btt	1	1	2		2
Med-Btt	1	1	2		2
Med-Btt	1	1	2		2
Med-Btt	1	1	2		2
Med-Btt	1	1	2		2
Med-Btt	1	1	2		2
Med-Btt	1	1	2		2
Med-Btt	1	1	2		2
Med-Btt	1	1	2		2
Med-Btt	1	1	2		2
Med-Btt	1	1	2		2
Med-Btt	1	1	2		2
Med-Btt	1	2	2		2
Med-Btt	1	2	2		2
Med-Btt	0	5	2		2
Med-Btt	0	5	2		2
Med-Btt	0	5	2		2
Med-Btt	0	5	2		2
Med-Btt	0	5	2		2
Med-Btt	0	5	2		2
Med-Btt	0	5	2		2
Med-Btt	0	5	2		2
Med-Btt	0	5	2		2
Med-Btt	0	5	2		2
Med-Btt	0	5	2		2
Med-Btt	0	5	2		2
Med-Btt	1	1	2		2
Med-Btt	1	1	2		2
Med-Btt	1	1	2		2
Med-Btt	1	1	2		2
Med-Btt	1	1	2		2
Med-Btt	1	1	2		2
Med-Btt	1	1	2		2
Med-Btt	1	1	2		2
Med-Btt	1	1	2		2
Med-Btt	1	1	2		2
Med-Btt	1	1	2		2
Med-Btt	1	1	2		2
Med-Btt	1	1	2		2
Med-Btt	1	1	2		2
Med-Btt	1	1	2		2
Med-Btt	1	1	2		2
Med-Btt	1	2	2		2
Med-Btt	0	5	2		2
Med-Btt	0	5	2		2
Med-Btt	0	5	2		2
Med-Btt	0	5	2		2
Med-Btt	0	5	2		2
Med-Btt	0	5	2		2
Med-Btt	0	5	2		2
Med-Btt	0	5	2		2
Med-Btt	0	5	2		2
Med-Btt	0	5	2		2
Med-Btt	0	5	2		2
Med-Btt	0	5	2		2
Med-Btt	0	5	2		2
Med-Btt	0	5	2		2
Med-Btt	0	5	2		2
Med-Btt	1	1	2		2
Med-Btt	1	1	2		2
Med-Btt	1	1	2		2
Med-Btt	1	1	2		2
Med-Btt	1	1	2		2
Med-Btt	1	1	2		2
Med-Btt	1	1	2		2
Med-Btt	1	1	2		2
Med-Btt	1	1	2		2
Med-Btt	1	1	2		2
Med-Btt	1	1	2		2
Med-Btt	1	1	2		2
Med-Btt	1	1	2		2
Med-Btt	1	1	2		2
Med-Btt	1	1	2		2
Med-Btt	1	1	2		2
Med-Btt	1	1	2		2
Med-Btt	1	2	2		2
Med-Btt	0	5	2		2
Med-Btt	0	5	2		2
Med-Btt	0	5	2		2
Med-Btt	0	5	2		2
Med-Btt	0	5	2		2
Med-Btt	0	5	2		2
Med-Btt	0	5	2		2
Med-Btt	0	5	2		2
Med-Btt	0	5	2		2
Med-Btt	0	5	2		2
Med-Btt	0	5	2		2
Med-Btt	0	5	2		2
Med-Btt	0	5	2		2
Med-Btt	0	5	2		2
P-Btt	1	1	2		3
P-Btt	1	2	2		3
P-Btt	0	5	2		3
P-Btt	0	5	2		3
P-Btt	0	5	2		3
P-Btt	0	5	2		3
P-Btt	0	5	2		3
P-Btt	0	5	2		3
P-Btt	0	5	2		3
P-Btt	0	5	2		3
P-Btt	0	5	2		3
P-Btt	0	5	2		3
P-Btt	0	5	2		3
P-Btt	0	5	2		3
P-Btt	0	5	2		3
P-Btt	0	5	2		3
P-Btt	0	5	2		3
P-Btt	0	5	2		3
P-Btt	0	5	2		3
P-Btt	0	5	2		3
P-Btt	0	5	2		3
P-Btt	0	5	2		3
P-Btt	0	5	2		3
P-Btt	0	5	2		3
P-Btt	0	5	2		3
P-Btt	0	5	2		3
P-Btt	0	5	2		3
P-Btt	0	5	2		3
P-Btt	0	5	2		3
P-Btt	0	5	2		3
P-Btt	0	5	2		3
P-Btt	0	5	2		3
P-Btt	1	1	2		3
P-Btt	1	1	2		3
P-Btt	1	1	2		3
P-Btt	1	1	2		3
P-Btt	1	1	2		3
P-Btt	1	1	2		3
P-Btt	1	1	2		3
P-Btt	0	5	2		3
P-Btt	0	5	2		3
P-Btt	0	5	2		3
P-Btt	0	5	2		3
P-Btt	0	5	2		3
P-Btt	0	5	2		3
P-Btt	0	5	2		3
P-Btt	0	5	2		3
P-Btt	0	5	2		3
P-Btt	0	5	2		3
P-Btt	0	5	2		3
P-Btt	0	5	2		3
P-Btt	0	5	2		3
P-Btt	0	5	2		3
P-Btt	0	5	2		3
P-Btt	0	5	2		3
P-Btt	0	5	2		3
P-Btt	0	5	2		3
P-Btt	0	5	2		3
P-Btt	0	5	2		3
P-Btt	0	5	2		3
P-Btt	0	5	2		3
P-Btt	0	5	2		3
P-Btt	0	5	2		3
P-Btt	0	5	2		3
P-Btt	1	1	2		3
P-Btt	1	1	2		3
P-Btt	1	1	2		3
P-Btt	1	1	2		3
P-Btt	1	1	2		3
P-Btt	1	1	2		3
P-Btt	1	1	2		3
P-Btt	0	5	2		3
P-Btt	0	5	2		3
P-Btt	0	5	2		3
P-Btt	0	5	2		3
P-Btt	0	5	2		3
P-Btt	0	5	2		3
P-Btt	0	5	2		3
P-Btt	0	5	2		3
P-Btt	0	5	2		3
P-Btt	0	5	2		3
P-Btt	0	5	2		3
P-Btt	0	5	2		3
P-Btt	0	5	2		3
P-Btt	0	5	2		3
P-Btt	0	5	2		3
P-Btt	0	5	2		3
P-Btt	0	5	2		3
P-Btt	0	5	2		3
P-Btt	0	5	2		3
P-Btt	0	5	2		3
P-Btt	0	5	2		3
P-Btt	0	5	2		3
C-Btt	1	1	2		3
C-Btt	1	1	2		3
C-Btt	1	1	2		3
C-Btt	1	1	2		3
C-Btt	1	1	2		3
C-Btt	1	1	2		3
C-Btt	1	1	2		3
C-Btt	1	1	2		3
C-Btt	1	1	2		3
C-Btt	1	1	2		3
C-Btt	1	1	2		3
C-Btt	1	1	2		3
C-Btt	1	1	2		3
C-Btt	1	4	2		3
C-Btt	0	5	2		3
C-Btt	0	5	2		3
C-Btt	0	5	2		3
C-Btt	0	5	2		3
C-Btt	0	5	2		3
C-Btt	0	5	2		3
C-Btt	0	5	2		3
C-Btt	0	5	2		3
C-Btt	0	5	2		3
C-Btt	0	5	2		3
C-Btt	0	5	2		3
C-Btt	0	5	2		3
C-Btt	0	5	2		3
C-Btt	0	5	2		3
C-Btt	0	5	2		3
C-Btt	0	5	2		3
C-Btt	0	5	2		3
C-Btt	0	5	2		3
C-Btt	1	1	2		3
C-Btt	1	1	2		3
C-Btt	1	1	2		3
C-Btt	1	1	2		3
C-Btt	1	1	2		3
C-Btt	1	1	2		3
C-Btt	1	1	2		3
C-Btt	1	1	2		3
C-Btt	1	1	2		3
C-Btt	1	1	2		3
C-Btt	1	1	2		3
C-Btt	1	1	2		3
C-Btt	0	5	2		3
C-Btt	0	5	2		3
C-Btt	0	5	2		3
C-Btt	0	5	2		3
C-Btt	0	5	2		3
C-Btt	0	5	2		3
C-Btt	0	5	2		3
C-Btt	0	5	2		3
C-Btt	0	5	2		3
C-Btt	0	5	2		3
C-Btt	0	5	2		3
C-Btt	0	5	2		3
C-Btt	0	5	2		3
C-Btt	0	5	2		3
C-Btt	0	5	2		3
C-Btt	0	5	2		3
C-Btt	0	5	2		3
C-Btt	0	5	2		3
C-Btt	0	5	2		3
C-Btt	0	5	2		3
C-Btt	1	1	2		3
C-Btt	1	1	2		3
C-Btt	1	1	2		3
C-Btt	1	1	2		3
C-Btt	1	1	2		3
C-Btt	1	1	2		3
C-Btt	1	1	2		3
C-Btt	1	1	2		3
C-Btt	1	1	2		3
C-Btt	1	1	2		3
C-Btt	1	1	2		3
C-Btt	1	1	2		3
C-Btt	1	1	2		3
C-Btt	0	5	2		3
C-Btt	0	5	2		3
C-Btt	0	5	2		3
C-Btt	0	5	2		3
C-Btt	0	5	2		3
C-Btt	0	5	2		3
C-Btt	0	5	2		3
C-Btt	0	5	2		3
C-Btt	0	5	2		3
C-Btt	0	5	2		3
C-Btt	0	5	2		3
C-Btt	0	5	2		3
C-Btt	0	5	2		3
C-Btt	0	5	2		3
C-Btt	0	5	2		3
C-Btt	0	5	2		3
C-Btt	0	5	2		3
C-Btt	0	5	2		3
Med-Btt	1	1	2		3
Med-Btt	1	1	2		3
Med-Btt	1	1	2		3
Med-Btt	1	1	2		3
Med-Btt	1	1	2		3
Med-Btt	1	1	2		3
Med-Btt	0	5	2		3
Med-Btt	0	5	2		3
Med-Btt	0	5	2		3
Med-Btt	0	5	2		3
Med-Btt	0	5	2		3
Med-Btt	0	5	2		3
Med-Btt	0	5	2		3
Med-Btt	0	5	2		3
Med-Btt	0	5	2		3
Med-Btt	0	5	2		3
Med-Btt	0	5	2		3
Med-Btt	0	5	2		3
Med-Btt	0	5	2		3
Med-Btt	0	5	2		3
Med-Btt	0	5	2		3
Med-Btt	0	5	2		3
Med-Btt	0	5	2		3
Med-Btt	0	5	2		3
Med-Btt	0	5	2		3
Med-Btt	0	5	2		3
Med-Btt	0	5	2		3
Med-Btt	0	5	2		3
Med-Btt	0	5	2		3
Med-Btt	0	5	2		3
Med-Btt	1	1	2		3
Med-Btt	1	1	2		3
Med-Btt	1	1	2		3
Med-Btt	1	1	2		3
Med-Btt	1	1	2		3
Med-Btt	1	1	2		3
Med-Btt	1	1	2		3
Med-Btt	1	1	2		3
Med-Btt	1	1	2		3
Med-Btt	1	1	2		3
Med-Btt	1	1	2		3
Med-Btt	1	1	2		3
Med-Btt	1	1	2		3
Med-Btt	1	1	2		3
Med-Btt	1	2	2		3
Med-Btt	0	5	2		3
Med-Btt	0	5	2		3
Med-Btt	0	5	2		3
Med-Btt	0	5	2		3
Med-Btt	0	5	2		3
Med-Btt	0	5	2		3
Med-Btt	0	5	2		3
Med-Btt	0	5	2		3
Med-Btt	0	5	2		3
Med-Btt	0	5	2		3
Med-Btt	0	5	2		3
Med-Btt	0	5	2		3
Med-Btt	0	5	2		3
Med-Btt	0	5	2		3
Med-Btt	0	5	2		3
Med-Btt	1	1	2		3
Med-Btt	1	1	2		3
Med-Btt	1	1	2		3
Med-Btt	1	1	2		3
Med-Btt	1	1	2		3
Med-Btt	1	1	2		3
Med-Btt	1	1	2		3
Med-Btt	1	1	2		3
Med-Btt	1	1	2		3
Med-Btt	1	1	2		3
Med-Btt	1	1	2		3
Med-Btt	1	1	2		3
Med-Btt	1	2	2		3
Med-Btt	1	2	2		3
Med-Btt	0	5	2		3
Med-Btt	0	5	2		3
Med-Btt	0	5	2		3
Med-Btt	0	5	2		3
Med-Btt	0	5	2		3
Med-Btt	0	5	2		3
Med-Btt	0	5	2		3
Med-Btt	0	5	2		3
Med-Btt	0	5	2		3
Med-Btt	0	5	2		3
Med-Btt	0	5	2		3
Med-Btt	0	5	2		3
Med-Btt	0	5	2		3
Med-Btt	0	5	2		3
Med-Btt	0	5	2		3
Med-Btt	0	5	2		3
Med-Btt	0	5	2		3
Med-Btt	0	5	2		3
Med-Btt	1	1	3	EM
Med-Btt	1	1	3
Med-Btt	1	1	3
Med-Btt	1	1	3
Med-Btt	1	1	3
Med-Btt	1	1	3
Med-Btt	1	1	3
Med-Btt	1	1	3
Med-Btt	1	1	3
Med-Btt	1	1	3
Med-Btt	1	1	3
Med-Btt	1	1	3
Med-Btt	1	1	3
Med-Btt	1	1	3
Med-Btt	1	1	3
Med-Btt	1	1	3
Med-Btt	1	1	3
Med-Btt	1	1	3
Med-Btt	1	1	3
Med-Btt	1	1	3
Med-Btt	1	1	3
Med-Btt	1	1	3
Med-Btt	1	1	3
Med-Btt	1	1	3
Med-Btt	1	1	3
Med-Btt	1	1	3
Med-Btt	1	1	3
Med-Btt	1	1	3
Med-Btt	1	1	3
Med-Btt	1	1	3
Med-Btt	1	1	3
Med-Btt	1	1	3
Med-Btt	1	1	3
Med-Btt	1	1	3
Med-Btt	1	1	3
Med-Btt	1	1	3
Med-Btt	1	1	3
Med-Btt	1	1	3
Med-Btt	1	1	3
Med-Btt	1	1	3
Med-Btt	1	1	3
Med-Btt	1	1	3
Med-Btt	1	1	3
Med-Btt	1	1	3
Med-Btt	1	1	3
Med-Btt	1	1	3
Med-Btt	1	1	3
Med-Btt	1	1	3
Med-Btt	1	1	3
Med-Btt	1	1	3
Med-Btt	1	1	3
Med-Btt	1	2	3
Med-Btt	1	2	3
Med-Btt	1	2	3
Med-Btt	1	2	3
Med-Btt	1	3	3
Med-Btt	1	3	3
Med-Btt	1	3	3
Med-Btt	0	3	3
Med-Btt	0	3	3
Med-Btt	0	3	3
Med-Btt	0	3	3
Med-Btt	0	3	3
Med-Btt	0	3	3
Med-Btt	0	3	3
Med-Btt	0	3	3
Med-Btt	0	3	3
Med-Btt	0	3	3
Med-Btt	0	3	3
Med-Btt	0	3	3
Med-Btt	0	3	3
Med-Btt	0	3	3
Med-Btt	0	3	3
Med-Btt	0	3	3
Med-Btt	0	3	3
Med-Btt	0	3	3
Med-Btt	0	3	3
Med-Btt	0	3	3
Med-Btt	0	3	3
Med-Btt	0	3	3
Med-Btt	0	3	3
Med-Btt	0	3	3
Med-Btt	0	3	3
Med-Btt	0	3	3
Med-Btt	0	3	3
Med-Btt	0	3	3
Med-Btt	0	3	3
Med-Btt	0	3	3
Med-Btt	0	3	3
Med-Btt	0	3	3
Med-Btt	0	3	3
Med-Btt	0	3	3
Med-Btt	0	3	3
Med-Btt	0	3	3
Med-Btt	0	3	3
Med-Btt	0	3	3
Med-Btt	0	3	3
Med-Btt	0	3	3
Med-Btt	0	3	3
Med-Btt	0	3	3
Med-Btt	0	3	3
Med-Btt	0	3	3
Med-Btt	0	3	3
Med-Btt	0	3	3
Med-Btt	0	3	3
Med-Btt	0	3	3
Med-Btt	0	3	3
Med-Btt	0	3	3
Med-Btt	0	3	3
Med-Btt	0	3	3
Med-Btt	0	3	3
Med-Btt	0	3	3
Med-Btt	0	3	3
Med-Btt	0	3	3
Med-Btt	0	3	3
Med-Btt	0	3	3
Med-Btt	0	3	3
Med-Btt	0	3	3
Med-Btt	0	3	3
Med-Btt	0	3	3
Med-Btt	0	3	3
Med-Btt	0	3	3
Med-Btt	0	3	3
P-Btt	1	1	3
P-Btt	1	1	3
P-Btt	1	1	3
P-Btt	1	1	3
P-Btt	1	1	3
P-Btt	1	1	3
P-Btt	1	1	3
P-Btt	1	1	3
P-Btt	1	1	3
P-Btt	1	1	3
P-Btt	1	1	3
P-Btt	1	1	3
P-Btt	1	1	3
P-Btt	1	1	3
P-Btt	1	1	3
P-Btt	1	1	3
P-Btt	1	1	3
P-Btt	1	1	3
P-Btt	1	1	3
P-Btt	1	1	3
P-Btt	1	1	3
P-Btt	1	1	3
P-Btt	1	1	3
P-Btt	1	1	3
P-Btt	1	1	3
P-Btt	1	1	3
P-Btt	1	1	3
P-Btt	1	1	3
P-Btt	1	1	3
P-Btt	1	1	3
P-Btt	1	1	3
P-Btt	1	1	3
P-Btt	1	1	3
P-Btt	1	1	3
P-Btt	1	1	3
P-Btt	1	1	3
P-Btt	1	1	3
P-Btt	1	2	3
P-Btt	1	2	3
P-Btt	0	3	3
P-Btt	0	3	3
P-Btt	0	3	3
P-Btt	0	3	3
P-Btt	0	3	3
P-Btt	0	3	3
P-Btt	0	3	3
P-Btt	0	3	3
P-Btt	0	3	3
P-Btt	0	3	3
P-Btt	0	3	3
P-Btt	0	3	3
P-Btt	0	3	3
P-Btt	0	3	3
P-Btt	0	3	3
P-Btt	0	3	3
P-Btt	0	3	3
P-Btt	0	3	3
P-Btt	0	3	3
P-Btt	0	3	3
P-Btt	0	3	3
P-Btt	0	3	3
P-Btt	0	3	3
P-Btt	0	3	3
P-Btt	0	3	3
P-Btt	0	3	3
P-Btt	0	3	3
P-Btt	0	3	3
P-Btt	0	3	3
P-Btt	0	3	3
P-Btt	0	3	3
P-Btt	0	3	3
P-Btt	0	3	3
P-Btt	0	3	3
P-Btt	0	3	3
P-Btt	0	3	3
P-Btt	0	3	3
P-Btt	0	3	3
P-Btt	0	3	3
P-Btt	0	3	3
P-Btt	0	3	3
P-Btt	0	3	3
P-Btt	0	3	3
P-Btt	0	3	3
P-Btt	0	3	3
P-Btt	0	3	3
P-Btt	0	3	3
P-Btt	0	3	3
P-Btt	0	3	3
P-Btt	0	3	3
P-Btt	0	3	3
P-Btt	0	3	3
P-Btt	0	3	3
P-Btt	0	3	3
P-Btt	0	3	3
P-Btt	0	3	3
P-Btt	0	3	3
P-Btt	0	3	3
P-Btt	0	3	3
P-Btt	0	3	3
P-Btt	0	3	3
P-Btt	0	3	3
P-Btt	0	3	3
P-Btt	0	3	3
P-Btt	0	3	3
P-Btt	0	3	3
P-Btt	0	3	3
P-Btt	0	3	3
P-Btt	0	3	3
P-Btt	0	3	3
P-Btt	0	3	3
P-Btt	0	3	3
P-Btt	0	3	3
P-Btt	0	3	3
P-Btt	0	3	3
P-Btt	0	3	3
P-Btt	0	3	3
P-Btt	0	3	3
P-Btt	0	3	3
P-Btt	0	3	3
P-Btt	0	3	3
P-Btt	0	3	3
P-Btt	0	3	3
P-Btt	0	3	3
C-Btt	1	1	3
C-Btt	1	1	3
C-Btt	1	1	3
C-Btt	1	1	3
C-Btt	1	1	3
C-Btt	1	1	3
C-Btt	1	1	3
C-Btt	1	1	3
C-Btt	1	1	3
C-Btt	1	1	3
C-Btt	1	1	3
C-Btt	1	1	3
C-Btt	1	1	3
C-Btt	1	1	3
C-Btt	1	1	3
C-Btt	1	1	3
C-Btt	1	1	3
C-Btt	1	1	3
C-Btt	1	1	3
C-Btt	1	1	3
C-Btt	1	1	3
C-Btt	1	1	3
C-Btt	1	1	3
C-Btt	1	1	3
C-Btt	1	1	3
C-Btt	1	1	3
C-Btt	1	1	3
C-Btt	1	1	3
C-Btt	1	1	3
C-Btt	1	1	3
C-Btt	1	1	3
C-Btt	1	1	3
C-Btt	1	1	3
C-Btt	1	1	3
C-Btt	1	1	3
C-Btt	1	1	3
C-Btt	1	1	3
C-Btt	1	1	3
C-Btt	1	1	3
C-Btt	1	1	3
C-Btt	1	1	3
C-Btt	1	1	3
C-Btt	1	1	3
C-Btt	1	1	3
C-Btt	1	1	3
C-Btt	1	2	3
C-Btt	1	2	3
C-Btt	1	2	3
C-Btt	1	2	3
C-Btt	1	3	3
C-Btt	1	3	3
C-Btt	0	3	3
C-Btt	0	3	3
C-Btt	0	3	3
C-Btt	0	3	3
C-Btt	0	3	3
C-Btt	0	3	3
C-Btt	0	3	3
C-Btt	0	3	3
C-Btt	0	3	3
C-Btt	0	3	3
C-Btt	0	3	3
C-Btt	0	3	3
C-Btt	0	3	3
C-Btt	0	3	3
C-Btt	0	3	3
C-Btt	0	3	3
C-Btt	0	3	3
C-Btt	0	3	3
C-Btt	0	3	3
C-Btt	0	3	3
C-Btt	0	3	3
C-Btt	0	3	3
C-Btt	0	3	3
C-Btt	0	3	3
C-Btt	0	3	3
C-Btt	0	3	3
C-Btt	0	3	3
C-Btt	0	3	3
C-Btt	0	3	3
C-Btt	0	3	3
C-Btt	0	3	3
C-Btt	0	3	3
C-Btt	0	3	3
C-Btt	0	3	3
C-Btt	0	3	3
C-Btt	0	3	3
C-Btt	0	3	3
C-Btt	0	3	3
C-Btt	0	3	3
C-Btt	0	3	3
C-Btt	0	3	3
C-Btt	0	3	3
C-Btt	0	3	3
C-Btt	0	3	3
C-Btt	0	3	3
C-Btt	0	3	3
C-Btt	0	3	3
C-Btt	0	3	3
C-Btt	0	3	3
C-Btt	0	3	3
C-Btt	0	3	3
C-Btt	0	3	3
C-Btt	0	3	3
C-Btt	0	3	3
C-Btt	0	3	3
C-Btt	0	3	3
C-Btt	0	3	3
C-Btt	0	3	3
C-Btt	0	3	3
C-Btt	0	3	3
C-Btt	0	3	3
C-Btt	0	3	3
C-Btt	0	3	3
C-Btt	0	3	3
C-Btt	0	3	3
C-Btt	0	3	3
C-Btt	0	3	3
C-Btt	0	3	3
C-Btt	0	3	3
C-Btt	0	3	3

## Sheet: Table_S1_Final_sizes
Treatment	Size_µm2_1st	Size_mm2_1st	Size_µm2_2nd	Size_mm2_2nd	Growth_rate_mm2	Individual	Block
P	1557158	1.55716	1978085	1.97809	0.420927	1	1
P	1350474	1.35047	1365594	1.36559	0.01512	2	1
P	1225587	1.22559	1370583	1.37058	0.144996	3	1
P	1598888	1.59889	1497889	1.49789	-0.100999	4	1
P	1504542	1.50454	1639408	1.63941	0.134866	5	1
P	1548088	1.54809	1565020	1.56502	0.016932	6	1
P	1396135	1.39613	1475813	1.47581	0.079678	7	1
P	1513462	1.51346	1447844	1.44784	-0.065618	8	1
P	1798919	1.79892	2162089	2.16209	0.36317	9	1
P	1417302	1.4173	1517393	1.51739	0.100091	10	1
P	2120662	2.12066	2480960	2.48096	0.360298	11	1
P	1824320	1.82432	2411712	2.41171	0.587392	12	1
P	1854861	1.85486	1880262	1.88026	0.025401	13	1
P	1094501	1.0945	1210165	1.21016	0.115664	14	1
P	1995472	1.99547	2232697	2.2327	0.237225	15	1
P	1510287	1.51029	1898859	1.89886	0.388572	16	1
P	1628371	1.62837	1616275	1.61627	-0.012096	17	1
P	2335057	2.33506	2911110	2.91111	0.576053	18	1
P	1213945	1.21395	1067286	1.06729	-0.146659	19	1
P	1201849	1.20185	1079079	1.07908	-0.12277	20	1
P	1828553	1.82855	2276846	2.27685	0.448293	21	1
P	1544911	1.54491	1565776	1.56578	0.020865	22	1
P	1805874	1.80587	2008022	2.00802	0.202148	23	1
P	1708050	1.70805	1806327	1.80633	0.098277	24	1
P	1173576	1.17358	1127613	1.12761	-0.045963	25	1
P	1828553	1.82855	2186885	2.18689	0.358332	26	1
P	1296044	1.29604	1063052	1.06305	-0.232992	27	1
P	1623230	1.62323	1316758	1.31676	-0.306472	28	1
P	1910803	1.9108	2128373	2.12837	0.21757	29	1
P	2584831	2.58483	2684771	2.68477	0.09994	30	1
P	1865142	1.86514	1944066	1.94407	0.078924	31	1
P	1668437	1.66844	1620660	1.62066	-0.047777	32	1
P	2252353	2.25235	1854035	1.85404	-0.398318	33	1
P	2432124	2.43212	2460548	2.46055	0.028424	34	1
P	2307388	2.30739	2062905	2.06291	-0.244483	35	1
P	2474156	2.47416	2694145	2.69414	0.219989	36	1
P	1962663	1.96266	2382683	2.38268	0.42002	37	1
P	1703666	1.70367	1898405	1.8984	0.194739	38	1
C	1098583	1.09858	1202605	1.2026	0.104022	39	1
C	1160875	1.16088	1309047	1.30905	0.148172	40	1
C	934536	0.934536	1370129	1.37013	0.435593	41	1
C	1649992	1.64999	1800431	1.80043	0.150439	42	1
C	1304964	1.30496	1219993	1.21999	-0.084971	43	1
C	1714854	1.71485	2091784	2.09178	0.37693	44	1
C	1218481	1.21848	1231030	1.23103	0.012549	45	1
C	2495021	2.49502	2584226	2.58423	0.089205	46	1
C	1564264	1.56426	2061998	2.062	0.497734	47	1
C	1427130	1.42713	1421385	1.42138	-0.005745	48	1
C	1576813	1.57681	1873609	1.87361	0.296796	49	1
C	2159519	2.15952	2373309	2.37331	0.21379	50	1
C	1185369	1.18537	1128822	1.12882	-0.056547	51	1
C	1391599	1.3916	1324469	1.32447	-0.06713	52	1
C	2090272	2.09027	2314192	2.31419	0.22392	53	1
C	1094350	1.09435	970974	0.970974	-0.123376	54	1
C	1245696	1.2457	1615973	1.61597	0.370277	55	1
C	1932575	1.93257	2205573	2.20557	0.272998	56	1
C	2193689	2.19369	2224231	2.22423	0.030542	57	1
C	1147873	1.14787	1324015	1.32401	0.176142	58	1
C	2046576	2.04658	2344733	2.34473	0.298157	59	1
C	1724682	1.72468	1745698	1.7457	0.021016	60	1
C	1549296	1.5493	1953074	1.95307	0.403778	61	1
C	1234205	1.2342	1646363	1.64636	0.412158	62	1
C	1862421	1.86242	2318123	2.31812	0.455702	63	1
C	1490481	1.49048	1798465	1.79846	0.307984	64	1
C	1673927	1.67393	2162694	2.16269	0.488767	65	1
C	1855617	1.85562	1963721	1.96372	0.108104	66	1
C	2320693	2.32069	2689155	2.68915	0.368462	67	1
C	1453287	1.45329	1809502	1.8095	0.356215	68	1
C	1778810	1.77881	2326892	2.32689	0.548082	69	1
C	1609018	1.60902	2027828	2.02783	0.41881	70	1
C	1597678	1.59768	2241618	2.24162	0.64394	71	1
C	1952987	1.95299	2390848	2.39085	0.437861	72	1
C	2202307	2.20231	1902487	1.90249	-0.29982	73	1
C	1645607	1.64561	2229644	2.22964	0.584037	74	1
C	1681138	1.68114	1653923	1.65392	-0.027215	75	1
C	2107054	2.10705	2587855	2.58785	0.480801	76	1
P	2408991	2.40899	2997593	2.99759	0.588602	77	2
P	2639110	2.63911	3017854	3.01785	0.378744	78	2
P	2285918	2.28592	3081809	3.08181	0.795891	79	2
P	2498650	2.49865	2907481	2.90748	0.408831	80	2
P	2226045	2.22605	2836873	2.83687	0.610828	81	2
P	1891148	1.89115	2493055	2.49306	0.601907	82	2
P	2260517	2.26052	3407635	3.40763	1.14712	83	2
P	3102438	3.10244	3287586	3.28759	0.185148	84	2
P	1898103	1.8981	2573491	2.57349	0.675388	85	2
P	1685522	1.68552	2580446	2.58045	0.894924	86	2
P	1730730	1.73073	2503790	2.50379	0.77306	87	2
P	1932575	1.93257	2591786	2.59179	0.659211	88	2
P	2348513	2.34851	2762183	2.76218	0.41367	89	2
P	2295897	2.2959	2531005	2.531	0.235108	90	2
P	1652108	1.65211	2762939	2.76294	1.11083	91	2
P	2229674	2.22967	2890699	2.8907	0.661025	92	2
P	2485496	2.4855	3417160	3.41716	0.931664	93	2
P	2583772	2.58377	3029042	3.02904	0.44527	94	2
P	2441498	2.4415	2437113	2.43711	-0.004385	95	2
P	1862269	1.86227	2408840	2.40884	0.546571	96	2
P	2498196	2.4982	3026774	3.02677	0.528578	97	2
P	1639861	1.63986	2146970	2.14697	0.507109	98	2
P	1669345	1.66935	2376333	2.37633	0.706988	99	2
P	1936204	1.9362	2693238	2.69324	0.757034	100	2
P	2250387	2.25039	3017702	3.0177	0.767315	101	2
P	2054438	2.05444	2804517	2.80452	0.750079	102	2
P	1780171	1.78017	2099343	2.09934	0.319172	103	2
P	1973247	1.97325	2779268	2.77927	0.806021	104	2
P	1634116	1.63412	2088760	2.08876	0.454644	105	2
P	2082258	2.08226	2600555	2.60055	0.518297	106	2
P	2132757	2.13276	2516037	2.51604	0.38328	107	2
P	2190060	2.19006	2847759	2.84776	0.657699	108	2
P	1961302	1.9613	2545369	2.54537	0.584067	109	2
P	2162241	2.16224	2853353	2.85335	0.691112	110	2
P	1928493	1.92849	1824567	1.82457	-0.103926	111	2
P	2209413	2.20941	2666023	2.66602	0.45661	112	2
P	1959186	1.95919	2800737	2.80074	0.841551	113	2
P	2132455	2.13246	2458414	2.45841	0.325959	114	2
P	1895381	1.89538	2603730	2.60373	0.708349	115	2
P	2408991	2.40899	2744190	2.74419	0.335199	116	2
P	2314948	2.31495	2781384	2.78138	0.466436	117	2
P	1816306	1.81631	2268228	2.26823	0.451922	118	2
P	1909140	1.90914	2286976	2.28698	0.377836	119	2
P	1545818	1.54582	2205180	2.20518	0.659362	120	2
P	1502123	1.50212	1805571	1.80557	0.303448	121	2
P	1795139	1.79514	3277002	3.277	1.48186	122	2
P	2094505	2.0945	2455408	2.45541	0.360903	123	2
P	2102216	2.10222	2739806	2.73981	0.63759	124	2
P	2178267	2.17827	3013191	3.01319	0.834924	125	2
C	2238594	2.23859	2817822	2.81782	0.579228	126	2
C	2012557	2.01256	2589669	2.58967	0.577112	127	2
C	2138352	2.13835	2856528	2.85653	0.718176	128	2
C	2159670	2.15967	2687643	2.68764	0.527973	129	2
C	1979294	1.97929	2381171	2.38117	0.401877	130	2
C	2060637	2.06064	2266414	2.26641	0.205777	131	2
C	2221811	2.22181	2765207	2.76521	0.543396	132	2
C	2161938	2.16194	2972344	2.97234	0.810406	133	2
C	2239652	2.23965	3467810	3.46781	1.22816	134	2
C	1941496	1.9415	2275183	2.27518	0.333687	135	2
C	2784106	2.78411	2934545	2.93454	0.150439	136	2
C	2080293	2.08029	2751448	2.75145	0.671155	137	2
C	2079386	2.07939	3220304	3.2203	1.14092	138	2
C	1941496	1.9415	3156197	3.1562	1.2147	139	2
C	2073640	2.07364	3120515	3.12052	1.04688	140	2
C	1934238	1.93424	2912319	2.91232	0.978081	141	2
C	2485798	2.4858	3380419	3.38042	0.894621	142	2
C	2222567	2.22257	3177969	3.17797	0.955402	143	2
C	1520720	1.52072	2444371	2.44437	0.923651	144	2
C	2212135	2.21213	3179935	3.17993	0.9678	145	2
C	2026467	2.02647	2536448	2.53645	0.509981	146	2
C	2136537	2.13654	2703217	2.70322	0.56668	147	2
C	2431670	2.43167	2880871	2.88087	0.449201	148	2
C	1776542	1.77654	2858494	2.85849	1.08195	149	2
C	2000915	2.00091	2272008	2.27201	0.271093	150	2
C	1836718	1.83672	2469318	2.46932	0.6326	151	2
C	2143341	2.14334	2559279	2.55928	0.415938	152	2
C	2100251	2.10025	2932882	2.93288	0.832631	153	2
C	1647724	1.64772	2554592	2.55459	0.906868	154	2
C	2166323	2.16632	2830523	2.83052	0.6642	155	2
C	2220451	2.22045	2946338	2.94634	0.725887	156	2
C	2379508	2.37951	2789247	2.78925	0.409739	157	2
C	1805874	1.80587	2419726	2.41973	0.613852	158	2
C	2058370	2.05837	2501674	2.50167	0.443304	159	2
C	1488364	1.48836	2067592	2.06759	0.579228	160	2
C	2584075	2.58407	3555201	3.5552	0.971126	161	2
C	2289547	2.28955	2971890	2.97189	0.682343	162	2
C	2877696	2.8777	3528893	3.52889	0.651197	163	2
C	1877691	1.87769	2860157	2.86016	0.982466	164	2
C	2001369	2.00137	2293931	2.29393	0.292562	165	2
C	1724077	1.72408	2395383	2.39538	0.671306	166	2
C	2121871	2.12187	3042347	3.04235	0.920476	167	2
C	2021629	2.02163	2675245	2.67524	0.653616	168	2
C	1897347	1.89735	3335817	3.33582	1.43847	169	2
C	1947997	1.948	2454047	2.45405	0.50605	170	2
C	2201551	2.20155	2994116	2.99412	0.792565	171	2
C	2367563	2.36756	2897351	2.89735	0.529788	172	2
C	2007417	2.00742	2862576	2.86258	0.855159	173	2
C	2368017	2.36802	2841711	2.84171	0.473694	174	2
C	1648480	1.64848	2372855	2.37285	0.724375	175	2
P	1851232	1.85123	1846092	1.84609	-0.00514	176	3
P	2251899	2.2519	2561698	2.5617	0.309799	177	3
P	2138352	2.13835	2817499	2.8175	0.679147	178	3
P	1596166	1.59617	1914129	1.91413	0.317963	179	3
P	1652108	1.65211	1812224	1.81222	0.160116	180	3
P	1894474	1.89447	2428747	2.42875	0.534273	181	3
P	2082107	2.08211	2717840	2.71784	0.635733	182	3
P	2461909	2.46191	2343200	2.3432	-0.118709	183	3
P	1342461	1.34246	1735568	1.73557	0.393107	184	3
P	1649387	1.64939	1762783	1.76278	0.113396	185	3
P	2089062	2.08906	2091309	2.09131	0.002247	186	3
P	1695199	1.6952	2032494	2.03249	0.337295	187	3
P	2621571	2.62157	3187150	3.18715	0.565579	188	3
P	1917909	1.91791	2124593	2.12459	0.206684	189	3
P	1824924	1.82492	2121418	2.12142	0.296494	190	3
P	2223172	2.22317	2408689	2.40869	0.185517	191	3
P	1801380	1.80138	1761704	1.7617	-0.039676	192	3
P	2345035	2.34504	2802401	2.8024	0.457366	193	3
P	1879657	1.87966	2201055	2.20106	0.321398	194	3
P	1879959	1.87996	1919400	1.9194	0.039441	195	3
P	1982470	1.98247	2144853	2.14485	0.162383	196	3
P	2414888	2.41489	2599497	2.5995	0.184609	197	3
P	2089516	2.08952	2037774	2.03777	-0.051742	198	3
P	2245398	2.2454	2090465	2.09047	-0.154933	199	3
P	2712893	2.71289	2669328	2.66933	-0.043565	200	3
P	1988064	1.98806	2062452	2.06245	0.074388	201	3
P	1549749	1.54975	1663124	1.66312	0.113375	202	3
P	2195806	2.19581	2145155	2.14515	-0.050651	203	3
P	1995472	1.99547	2109864	2.10986	0.114392	204	3
P	1894474	1.89447	2319744	2.31974	0.42527	205	3
P	2367672	2.36767	2267321	2.26732	-0.100351	206	3
P	2213907	2.21391	2629736	2.62974	0.415829	207	3
P	2099473	2.09947	2379508	2.37951	0.280035	208	3
P	1740557	1.74056	1743128	1.74313	0.002571	209	3
P	2100511	2.10051	2508931	2.50893	0.40842	210	3
P	2072993	2.07299	2476252	2.47625	0.403259	211	3
P	2014372	2.01437	2258098	2.2581	0.243726	212	3
P	1434973	1.43497	1333561	1.33356	-0.101412	213	3
P	1754597	1.7546	1908968	1.90897	0.154371	214	3
P	2214853	2.21485	2400826	2.40083	0.185973	215	3
P	2067139	2.06714	2267279	2.26728	0.20014	216	3
P	1835962	1.83596	1790301	1.7903	-0.045661	217	3
P	1558972	1.55897	1997287	1.99729	0.438315	218	3
P	1971735	1.97174	1899191	1.89919	-0.072544	219	3
P	1668891	1.66889	2055778	2.05578	0.386887	220	3
C	1940416	1.94042	2725832	2.72583	0.785416	221	3
C	1464022	1.46402	1793022	1.79302	0.329	222	3
C	1247208	1.24721	1229669	1.22967	-0.017539	223	3
C	1994263	1.99426	2620210	2.62021	0.625947	224	3
C	1860434	1.86043	2445018	2.44502	0.584584	225	3
C	2315250	2.31525	2534029	2.53403	0.218779	226	3
C	1571975	1.57197	1931668	1.93167	0.359693	227	3
C	1753237	1.75324	2312356	2.31236	0.559119	228	3
C	1668740	1.66874	2112497	2.1125	0.443757	229	3
C	2110036	2.11004	3198187	3.19819	1.08815	230	3
C	1785744	1.78574	2209262	2.20926	0.423518	231	3
C	2188960	2.18896	2331709	2.33171	0.142749	232	3
C	2253692	2.25369	2661638	2.66164	0.407946	233	3
C	2480162	2.48016	2409877	2.40988	-0.070285	234	3
C	2049579	2.04958	1984425	1.98443	-0.065154	235	3
C	2047895	2.0479	2648938	2.64894	0.601043	236	3
C	1475361	1.47536	2033704	2.0337	0.558343	237	3
C	2305855	2.30586	2632004	2.632	0.326149	238	3
C	2204058	2.20406	2674447	2.67445	0.470389	239	3
C	2290282	2.29028	2675094	2.67509	0.384812	240	3
C	1719088	1.71909	2053057	2.05306	0.333969	241	3
C	2387370	2.38737	2494849	2.49485	0.107479	242	3
C	1952965	1.95297	2449923	2.44992	0.496958	243	3
C	2367219	2.36722	2553794	2.55379	0.186575	244	3
C	2128222	2.12822	2272743	2.27274	0.144521	245	3
C	2465344	2.46534	2620924	2.62092	0.15558	246	3
C	1742221	1.74222	1958883	1.95888	0.216662	247	3
C	2105996	2.106	2359983	2.35998	0.253987	248	3
C	2339592	2.33959	2510422	2.51042	0.17083	249	3
C	1932575	1.93257	2213000	2.213	0.280425	250	3
C	1939034	1.93903	2359853	2.35985	0.420819	251	3
C	2096710	2.09671	2443161	2.44316	0.346451	252	3
C	2611659	2.61166	2706631	2.70663	0.094972	253	3
C	2116731	2.11673	2644964	2.64496	0.528233	254	3
C	1994716	1.99472	2181442	2.18144	0.186726	255	3
C	1738441	1.73844	2036858	2.03686	0.298417	256	3
C	1895360	1.89536	2127747	2.12775	0.232387	257	3
C	1894302	1.8943	2354518	2.35452	0.460216	258	3
C	1981260	1.98126	2740368	2.74037	0.759108	259	3
C	2410331	2.41033	2531589	2.53159	0.121258	260	3
C	2165718	2.16572	2884651	2.88465	0.718933	261	3
C	1849980	1.84998	2253369	2.25337	0.403389	262	3
C	1612323	1.61232	1964910	1.96491	0.352587	263	3
C	1462812	1.46281	1807839	1.80784	0.345027	264	3
C	2092174	2.09217	2474740	2.47474	0.382566	265	3
C	1868015	1.86801	2361062	2.36106	0.493047	266	3
C	1732719	1.73272	1816760	1.81676	0.084041	267	3

## Sheet: Table_S2_gene_count
gene_id	P_3h_1	P_3h_2	P_3h_3	C_3h_1	C_3h_2	C_3h_3	P_24h_1	P_24h_2	P_24h_3	C_24h_1	C_24h_2	C_24h_3	P_5d_C_1	P_5d_C_2	P_5d_C_3	C_5d_C_1	C_5d_C_2	C_5d_C_3	P_5d_1	P_5d_2	P_5d_3	C_5d_1	C_5d_2	C_5d_3	gene_name	gene_chr	gene_start	gene_end	gene_strand	gene_length	gene_biotype	gene_description	tf_family
TC001950	434004	355541	448131	424480	354724	429976	792631	769866	670866	830101	701218	880946	334574	227951	246936	241345	386244	219272	431481	338910	391222	557342	441020	389449	TC001950	KQ972381	2063	3834	-	1336	protein_coding	- && sp|P25782|CYSP2_HOMAM Digestive cysteine proteinase 2 OS=Homarus americanus OX=6706 GN=LCP2 PE=2 SV=1 && PF08246:Cathepsin propeptide inhibitor domain (I29)|PF00112:Papain family cysteine protease	Peptidase_C1
TC005601	276200	236372	226665	329012	262873	324706	377561	374949	276084	455074	428358	566929	576219	430236	292045	419775	397470	300794	679715	718629	510866	492860	684310	543855	TC005601	LG8	10725104	10727199	-	2037	protein_coding	- && - && -	-
TC035032	459582	512567	411122	361211	353430	332636	419131	361102	253934	358316	430097	403196	492261	329084	210018	372557	300057	291953	259446	392722	314986	302599	426924	256054	TC035032	KQ973088	575	1143	+	569	protein_coding	- && - && -	-
TC002435	151933	204861	303864	79221	262903	276920	238505	312616	368200	336688	180306	379570	340158	353275	220268	247931	271179	266680	452812	391908	555816	451684	423021	391708	TC002435	LG3	29116166	29120934	+	4649	protein_coding	- && - && PF06757:Insect allergen related repeat, nitrile-specifier detoxification	-
TC031449	201182	373762	324537	163184	222051	266091	476454	893855	401612	563966	409838	642303	193823	198806	132279	158076	153927	136721	208054	277581	185246	253679	238027	163209	TC031449	LG10	6890628	6895990	-	2235	protein_coding	- && sp|P25782|CYSP2_HOMAM Digestive cysteine proteinase 2 OS=Homarus americanus OX=6706 GN=LCP2 PE=2 SV=1 && PF08246:Cathepsin propeptide inhibitor domain (I29)|PF00112:Papain family cysteine protease	Peptidase_C1
TC031906	320097	377791	269169	227608	268393	228037	337832	316107	195709	255549	301676	254774	370698	236856	285341	267612	209889	220177	212368	256611	216482	210039	316025	197817	TC031906	KQ972136	8612	13534	-	3953	protein_coding	- && sp|P18932|NU5M_DROME NADH-ubiquinone oxidoreductase chain 5 OS=Drosophila melanogaster OX=7227 GN=mt:ND5 PE=3 SV=4 && PF16077:Spaetzle	-
TC032113	308218	340066	351950	652536	509438	395787	123869	164737	96603	140249	78508	55239	137951	53412	107999	90956	77042	81446	231983	251081	112529	251356	215063	114015	TC032113	LG2	8652137	8663823	+	5966	protein_coding	- && sp|P09107|AMY_TRICA Alpha-amylase (Fragment) OS=Tribolium castaneum OX=7070 PE=3 SV=2 && PF00128:Alpha amylase, catalytic domain|PF02806:Alpha amylase, C-terminal all-beta domain	-
TC000289	118538	177687	170776	154112	150299	167410	264599	300787	204737	205272	139239	171564	172419	148915	119235	154323	168523	131399	183046	237238	180086	238371	213067	154878	TC000289	LG2	13395073	13395991	-	867	protein_coding	- && - && -	-
TC006296	211974	183403	143433	89822	107873	95265	165579	153437	121303	72662	77587	79730	365078	328049	287451	371271	247196	334799	125603	191806	171439	125192	154862	88622	TC006296	LG8	6676396	6680602	+	1801	protein_coding	- && sp|P10987|ACT1_DROME Actin-5C OS=Drosophila melanogaster OX=7227 GN=Act5C PE=1 SV=4 && PF00022:Actin	Actin
TC031771	167834	175575	188784	140543	169861	153134	182963	182171	151121	125823	137513	140166	218609	212790	199429	228224	200604	226248	125806	212007	195309	156717	176797	136359	TC031771	LGX	285447	293651	+	3654	protein_coding	- && sp|P29520|EF1A_BOMMO Elongation factor 1-alpha OS=Bombyx mori OX=7091 PE=2 SV=1 && PF00009:Elongation factor Tu GTP binding domain|PF03144:Elongation factor Tu domain 2|PF03143:Elongation factor Tu C-terminal domain	GTP_EFTU
TC008504	200414	202706	239223	63378	115069	124850	198177	214236	165032	204420	235342	201866	317437	270576	172899	206022	249705	210697	78283	94634	133887	96151	113800	58942	TC008504	LG4	11668518	11669468	+	851	protein_coding	- && sp|P35037|TRY3_ANOGA Trypsin-3 OS=Anopheles gambiae OX=7165 GN=TRYP3 PE=2 SV=5 && PF00089:Trypsin	Trypsin
TC009627	204098	178559	163336	113848	229341	210267	200851	157540	124301	143508	202769	213190	91944	70801	55529	64600	76647	64444	133175	222957	213449	130137	164562	165388	TC009627	LG7	3380896	3384464	+	1154	protein_coding	- && sp|Q95M17|CHIA_BOVIN Acidic mammalian chitinase OS=Bos taurus OX=9913 GN=CHIA PE=1 SV=1 && PF00704:Glycosyl hydrolases family 18	-
TC001262	166940	132064	123146	61857	84980	140439	105013	142016	99685	159894	130357	116536	200028	169458	170773	181258	117853	130463	140624	196373	229656	134990	178726	176556	TC001262	LG2	13334305	13337641	+	2805	protein_coding	- && sp|P15684|AMPN_RAT Aminopeptidase N OS=Rattus norvegicus OX=10116 GN=Anpep PE=1 SV=2 && PF01433:Peptidase family M1 domain|PF11838:ERAP1-like C-terminal domain|PF17900:Peptidase M1 N-terminal domain	-
TC009365	147887	185975	186316	105133	106753	125358	97515	125446	98507	128314	130372	129832	177082	100815	117910	117626	180163	70850	133944	180628	210405	182315	158002	116985	TC009365	LG7	1063466	1064689	+	1087	protein_coding	- && sp|Q95029|CATL_DROME Cathepsin L OS=Drosophila melanogaster OX=7227 GN=Cp1 PE=2 SV=2 && PF00112:Papain family cysteine protease|PF08246:Cathepsin propeptide inhibitor domain (I29)	Peptidase_C1
TC016350	115190	126668	163742	161967	167152	157719	164745	115628	110612	230789	256989	273307	68008	41988	38332	47715	44758	34076	172550	170376	91415	197361	129987	103996	TC016350	LG7	6842681	6843824	+	925	protein_coding	- && - && PF03067:Lytic polysaccharide mono-oxygenase, cellulose-degrading	-
TC009602	56389	96846	105127	86771	96712	142329	163615	212656	164296	244761	226295	319553	54414	39643	40841	67320	101577	37637	113072	99637	185785	136078	123781	118941	TC009602	LG7	3177266	3178319	+	874	protein_coding	- && sp|Q00871|CTRB1_PENVA Chymotrypsin BI OS=Penaeus vannamei OX=6689 PE=1 SV=1 && PF00089:Trypsin	Trypsin
TC008407	124260	123237	138184	64883	81807	94110	79699	114841	93717	77494	71099	70381	191066	183643	179442	196613	148328	192172	97700	149000	172436	103544	116128	86320	TC008407	LG4	9857888	9866072	+	4742	protein_coding	- && sp|H9JIQ1|MESH_BOMMO Protein mesh OS=Bombyx mori OX=7091 PE=1 SV=1 && PF03782:AMOP domain|PF00094:von Willebrand factor type D domain|PF06119:Nidogen-like	VWD
TC000515	112238	136949	126932	212944	112958	120129	141068	117961	90407	151887	126064	123945	37972	19388	20002	53842	26785	9877	215747	231137	195726	152607	257983	118996	TC000515	LG2	10315884	10316788	-	857	protein_coding	- && sp|P28493|PR5_ARATH Pathogenesis-related protein 5 OS=Arabidopsis thaliana OX=3702 GN=At1g75040 PE=1 SV=1 && PF00314:Thaumatin family	Thaumatin
TC002952	130358	165665	107412	39583	47875	48671	204491	210046	179416	90260	72400	99762	195630	163874	110227	156990	152428	146291	60412	52515	64148	73793	74099	27101	TC002952	LG3	5840616	5841842	-	1122	protein_coding	- && sp|Q5R6D1|CATB_PONAB Cathepsin B OS=Pongo abelii OX=9601 GN=CTSB PE=2 SV=1 && PF00112:Papain family cysteine protease|PF08127:Peptidase family C1 propeptide	Peptidase_C1
TC033254	119714	82575	115535	86671	101456	103363	88762	144570	116151	108987	97655	111422	93990	76519	96606	84921	67778	87213	144884	144311	164559	150531	144800	132435	TC033254	LG5	14780671	14788835	-	6101	protein_coding	- && - && -	-
TC005602	63005	69953	50313	110777	90692	95271	57383	59030	57294	146793	166885	167645	107757	110344	57872	73961	82047	38789	163008	189024	128596	136774	194667	162006	TC005602	LG8	10721281	10723889	-	2549	protein_coding	- && - && -	-
TC008784	108986	96002	121782	81693	104895	100963	102857	114172	101326	100162	99604	100264	110880	108617	103464	126354	99607	117568	88065	126952	120556	109068	112199	101152	TC008784	LG7	9855663	9860043	+	2860	protein_coding	- && sp|Q1HPK6|EF2_BOMMO Translation elongation factor 2 OS=Bombyx mori OX=7091 GN=tef2 PE=1 SV=1 && PF00009:Elongation factor Tu GTP binding domain|PF03764:Elongation factor G, domain IV|PF00679:Elongation factor G C-terminus|PF03144:Elongation factor Tu domain 2|PF14492:Elongation Factor G, domain II	GTP_EFTU
TC032935	54732	66935	114168	67260	87278	121938	134058	126207	86271	159163	181126	191927	41008	21530	26281	41931	30594	24306	119025	131171	117888	164072	121918	122958	TC032935	LG4	10229504	10230905	-	1354	protein_coding	- && - && -	-
TC000288	83931	74026	108922	63703	89514	93057	118675	114229	92108	137077	175786	203937	74266	47477	28261	45348	49526	32556	112924	111633	101214	149549	113021	84515	TC000288	LG2	13396635	13397441	-	758	protein_coding	- && - && -	-
TC011000	57212	84660	85540	33778	26566	53085	159363	221411	284217	143478	126359	260371	64276	30929	35223	37723	42748	40097	48977	108845	44566	70162	52166	73744	TC011000	LG10	6899052	6900200	-	1049	protein_coding	- && sp|P25782|CYSP2_HOMAM Digestive cysteine proteinase 2 OS=Homarus americanus OX=6706 GN=LCP2 PE=2 SV=1 && PF08246:Cathepsin propeptide inhibitor domain (I29)|PF00112:Papain family cysteine protease	Peptidase_C1
TC002415	81436	74920	81426	55122	86152	81763	97492	94915	75100	84534	86482	89104	120391	105025	89550	123586	105335	107643	69048	103602	92025	97891	88915	76532	TC002415	LG3	28606403	28610989	+	1279	protein_coding	- && sp|Q27238|ADT1_ANOGA ADP,ATP carrier protein 1 OS=Anopheles gambiae OX=7165 GN=AGAP006782 PE=2 SV=2 && PF00153:Mitochondrial carrier protein	Mito_carr
TC009624	74702	79890	48569	92373	104314	92712	45758	37243	29160	112953	112507	85903	122645	104088	51530	58757	60871	37572	163056	178618	108182	121049	149289	81908	TC009624	LG7	3367696	3370675	+	1542	protein_coding	- && sp|Q13231|CHIT1_HUMAN Chitotriosidase-1 OS=Homo sapiens OX=9606 GN=CHIT1 PE=1 SV=1 && PF01607:Chitin binding Peritrophin-A domain|PF00704:Glycosyl hydrolases family 18	CBM_14
TC003905	67256	78966	96683	38879	61980	63219	105308	131781	93199	78766	93807	95603	113143	89616	80266	86768	104515	84924	76091	84565	102187	86008	88004	56108	TC003905	LG3	26495636	26504306	+	1359	protein_coding	- && sp|H9JW43|CDA8_BOMMO Chitin deacetylase 8 OS=Bombyx mori OX=7091 GN=CDA8 PE=1 SV=2 && PF01522:Polysaccharide deacetylase	Polysacc_deac_1
TC013967	56921	70295	93416	82398	112741	116951	71712	86465	79228	116959	115518	165684	26234	15046	24240	32665	26397	17154	130439	127281	117998	127429	114997	119962	TC013967	LG5	3281585	3283350	+	1669	protein_coding	- && - && PF16984:Group 7 allergen	-
TC013709	42057	28142	39166	49994	42133	44376	120403	139443	31940	113982	153368	173745	76115	80124	56207	62854	90233	38508	98731	103733	133074	88177	89298	73252	TC013709	LG5	5484439	5485358	-	821	protein_coding	- && sp|Q7SIG2|CTR1_SOLIN Chymotrypsin-1 OS=Solenopsis invicta OX=13686 PE=1 SV=1 && PF00089:Trypsin	Trypsin
TC011824	41803	62808	62409	5384	10652	4111	344337	388782	215637	2165	661	1018	183536	145087	130419	64859	121852	101012	3129	7217	10517	2223	2683	35	TC011824	LG9	13092104	13093140	-	990	protein_coding	- && sp|O97398|CTR_PHACE Chymotrypsin OS=Phaedon cochleariae OX=80249 PE=2 SV=1 && PF00089:Trypsin	Trypsin
TC033952	66766	40506	47853	41938	40799	40427	72901	87883	51091	56398	61514	63610	149178	114929	88908	115333	90393	75064	99355	86742	95795	80090	153543	84517	TC033952	LG8	2436918	2441019	+	4044	protein_coding	- && sp|O76217|PE1_ANOGA Peritrophin-1 OS=Anopheles gambiae OX=7165 GN=Aper1 PE=2 SV=2 && PF01607:Chitin binding Peritrophin-A domain	CBM_14
TC008506	44648	41514	50005	57784	71808	68166	48801	82812	49095	86533	99000	102640	69767	65060	49816	70283	60787	58864	87454	103936	72780	107938	148139	91086	TC008506	LG4	11690379	11694120	+	2313	protein_coding	- && - && PF01607:Chitin binding Peritrophin-A domain	CBM_14
TC004216	46343	37997	51590	52341	60465	50703	51681	82667	48423	79178	115787	99623	59171	61146	42873	68944	53211	69951	88886	106198	73731	132447	130362	80625	TC004216	KQ972473	586	3060	+	1691	protein_coding	- && - && PF01607:Chitin binding Peritrophin-A domain	CBM_14
TC007017	41021	38587	44453	42759	40400	50527	75289	81731	57164	121491	105003	148229	93555	70783	44219	44731	47668	36907	59808	86701	59891	72289	75627	63905	TC007017	LG4	11672622	11675916	-	856	protein_coding	- && sp|P35041|TRY7_ANOGA Trypsin-7 OS=Anopheles gambiae OX=7165 GN=TRYP7 PE=2 SV=2 && PF00089:Trypsin	Trypsin
TC032933	48056	46875	54023	36466	51252	56341	44505	44064	33822	54488	52094	53984	81526	75580	60211	135617	78127	72692	69038	75987	56624	101516	100665	82096	TC032933	LG4	10233010	10233775	-	721	protein_coding	- && - && -	-
TC031639	58791	47653	53981	36805	32973	24953	42103	50375	49965	24893	31454	31523	119605	117826	93841	144110	99057	116009	39652	58587	62939	49284	54014	38742	TC031639	LG10	5927298	5930429	-	2107	protein_coding	- && sp|Q9U639|HSP7D_MANSE Heat shock 70 kDa protein cognate 4 OS=Manduca sexta OX=7130 PE=2 SV=1 && PF00012:Hsp70 protein	HSP70
TC005185	56312	53121	63239	47670	55738	47703	61176	74215	61263	41392	47620	46734	71898	67863	83760	71097	58293	76797	49182	75684	70772	58125	60854	50100	TC005185	LGX	4606265	4608714	-	2254	protein_coding	- && sp|Q9EPH8|PABP1_RAT Polyadenylate-binding protein 1 OS=Rattus norvegicus OX=10116 GN=Pabpc1 PE=1 SV=1 && PF00076:RNA recognition motif. (a.k.a. RRM, RBD, or RNP domain)|PF00658:Poly-adenylate binding protein, unique domain	RRM_1
TC005376	105882	160128	177348	111605	89572	47329	61261	53137	32186	47011	79168	23545	66953	83379	29734	4376	7859	27116	15757	35476	30197	51524	37644	10487	TC005376	LG8	13938457	13940963	-	2356	protein_coding	- && sp|Q17127|HEXA_BLADI Hexamerin OS=Blaberus discoidalis OX=6981 PE=2 SV=1 && PF00372:Hemocyanin, copper containing domain|PF03722:Hemocyanin, all-alpha domain|PF03723:Hemocyanin, ig-like domain	-
TC011703	44055	56509	59222	48389	56273	60346	68089	67392	51635	58519	57064	67348	58097	43233	40461	46002	45887	41247	54049	79611	67559	66217	65223	50346	TC011703	LG9	14850211	14853497	-	1022	protein_coding	- && sp|Q9XSK2|CD63_BOVIN CD63 antigen OS=Bos taurus OX=9913 GN=CD63 PE=2 SV=4 && PF00335:Tetraspanin family	Tetraspannin
TC016306	42346	57201	47278	44587	50677	41402	64447	57861	45124	33612	40122	38186	69895	69549	72195	69355	71629	77282	36705	67669	63243	49040	53737	42898	TC016306	LG5	840593	843818	+	1099	protein_coding	- && sp|P19889|RLA0_DROME 60S acidic ribosomal protein P0 OS=Drosophila melanogaster OX=7227 GN=RpLP0 PE=1 SV=1 && PF00428:60s Acidic ribosomal protein|PF17777:Insertion domain in 60S ribosomal protein L10P|PF00466:Ribosomal protein L10	-
TC002483	56477	38312	55504	36566	56980	53572	53349	51274	40319	56944	59977	60972	62217	50396	45257	87975	76370	55064	48330	48864	43100	46081	56757	50794	TC002483	LG3	27437603	27439095	-	1113	protein_coding	- && - && -	-
TC034924	49613	51970	36739	76392	50945	45312	91116	100500	62964	36167	24790	36987	77391	57803	41751	46426	33473	45249	57949	62865	57208	29661	58482	30454	TC034924	KQ971409	30754	33354	-	2462	protein_coding	- && - && -	-
TC010940	37146	40559	40409	25990	38625	39108	44425	33305	28602	51915	61393	76387	67291	54692	38501	67823	51110	42614	64546	71613	49702	76872	76442	52244	TC010940	LG5	1531166	1532316	+	847	protein_coding	- && sp|Q9NAS9|CLP15_ANOGA CLIP domain-containing serine protease B15 OS=Anopheles gambiae OX=7165 GN=ser3 PE=1 SV=1 && PF00089:Trypsin	Trypsin
TC034956	52927	19689	31458	63764	40628	47012	24658	44110	40127	72245	49141	33607	48146	80753	52476	77051	35394	63218	77151	73531	62606	48711	44456	41933	TC034956	KQ971908	5519	6967	+	1367	protein_coding	- && - && -	-
TC014391	28407	29261	26283	34771	31926	23790	31997	66505	31992	40959	39898	49192	71663	68072	43647	46347	49858	60154	66669	102263	60427	72511	90407	56007	TC014391	LG5	10002233	10003409	+	939	protein_coding	- && sp|P08419|CEL2A_PIG Chymotrypsin-like elastase family member 2A OS=Sus scrofa OX=9823 GN=CELA2A PE=1 SV=1 && PF00089:Trypsin	Trypsin
TC034155	34188	34502	37126	54736	52743	35071	52297	59012	36483	41234	55927	65871	63806	36187	30920	19190	58280	30453	74936	85045	71955	72737	62619	50591	TC034155	LG8	12637351	12647112	+	4777	protein_coding	- && sp|P29523|PPB_BOMMO Membrane-bound alkaline phosphatase OS=Bombyx mori OX=7091 GN=Alp-m PE=1 SV=4 && PF00245:Alkaline phosphatase	-
TC009978	41594	53183	53314	56689	61900	49694	40699	49256	38132	50612	40885	35514	53352	52442	55863	54044	58185	55981	46834	62524	61162	42991	54726	40385	TC009978	LG7	10792379	10795131	-	2448	protein_coding	- && sp|P0CG48|UBC_HUMAN Polyubiquitin-C OS=Homo sapiens OX=9606 GN=UBC PE=1 SV=3 && PF00240:Ubiquitin family	ubiquitin
TC004676	49914	42497	51394	19659	33681	37999	59955	59644	55539	35034	36405	35946	67346	68238	75987	57567	50724	59338	43954	64829	61712	38085	59347	38961	TC004676	LGX	154281	166655	+	4934	protein_coding	- && sp|Q07171|GELS_DROME Gelsolin OS=Drosophila melanogaster OX=7227 GN=Gel PE=1 SV=2 && PF00626:Gelsolin repeat|PF00878:Cation-independent mannose-6-phosphate receptor repeat	-
TC034495	52705	16332	28127	75821	42707	47660	29638	46219	37359	84540	50375	41005	47590	73335	47137	55970	34617	49654	77836	69773	48109	56619	45671	36144	TC034495	KQ972548	10511	16479	+	5171	protein_coding	- && sp|Q03278|PO21_NASVI Retrovirus-related Pol polyprotein from type-1 retrotransposable element R2 (Fragment) OS=Nasonia vitripennis OX=7425 PE=4 SV=2 && PF00078:Reverse transcriptase (RNA-dependent DNA polymerase)	RVT_1
TC015322	60810	57544	57733	45104	67972	53815	52206	53202	43359	32904	34561	33629	54243	50602	58924	52346	49141	56254	32476	56206	47707	38650	46319	40866	TC015322	LG6	516898	523584	-	1780	protein_coding	- && sp|Q05825|ATPB_DROME ATP synthase subunit beta, mitochondrial OS=Drosophila melanogaster OX=7227 GN=ATPsynbeta PE=1 SV=3 && PF02874:ATP synthase alpha/beta family, beta-barrel domain|PF00006:ATP synthase alpha/beta family, nucleotide-binding domain	ATP-synt_ab
TC004873	44144	47924	48007	33794	38717	26477	40689	41161	31571	16302	20932	23448	79739	85376	82119	91159	77251	87393	31817	60407	54448	35439	40712	27573	TC004873	LG2	3596969	3598739	+	1617	protein_coding	- && sp|P06603|TBA1_DROME Tubulin alpha-1 chain OS=Drosophila melanogaster OX=7227 GN=alphaTub84B PE=1 SV=1 && PF00091:Tubulin/FtsZ family, GTPase domain|PF03953:Tubulin C-terminal domain	Tubulin
TC000222	46997	37554	56227	40461	49111	50397	38179	54924	48697	58633	52319	53818	38151	32281	38452	37351	27840	35358	62389	58482	65948	64908	63850	53879	TC000222	LG2	14480006	14487605	-	5069	protein_coding	- && sp|Q24292|DS_DROME Protein dachsous OS=Drosophila melanogaster OX=7227 GN=ds PE=1 SV=3 && PF00028:Cadherin domain	Cadherin
TC013168	41486	50220	49287	38487	46818	40025	53518	51055	41644	32133	34397	34567	60295	59709	62083	62680	59025	64150	34189	58974	51889	40261	46279	34386	TC013168	LG5	12808749	12811345	-	1480	protein_coding	- && sp|P09180|RL4_DROME 60S ribosomal protein L4 OS=Drosophila melanogaster OX=7227 GN=RpL4 PE=1 SV=2 && PF14374:60S ribosomal protein L4 C-terminal domain|PF00573:Ribosomal protein L4/L1 family	-
TC030882	76991	51839	44362	42177	60744	41517	59037	55644	42052	21338	19150	19478	66939	61144	68884	61011	48773	67493	34702	59371	36407	36300	41312	27218	TC030882	LGX	3283724	3286475	-	1450	protein_coding	- && sp|O61367|KARG_APIME Arginine kinase OS=Apis mellifera OX=7460 GN=ARGK PE=2 SV=1 && PF00217:ATP:guanido phosphotransferase, C-terminal catalytic domain|PF02807:ATP:guanido phosphotransferase, N-terminal domain	-
TC001310	49842	62379	29074	44377	62170	49376	57920	56889	45111	24336	27069	37799	57154	46409	45332	34953	36232	40412	51863	84319	42142	47925	58570	36845	TC001310	LG2	14375563	14376205	+	483	protein_coding	- && sp|Q0Z7S8|FABP9_HUMAN Fatty acid-binding protein 9 OS=Homo sapiens OX=9606 GN=FABP9 PE=1 SV=1 && -	-
TC010937	41995	46689	47545	25939	37834	31661	83626	71259	57689	39589	36507	48211	62827	50162	35901	51751	41189	49892	41111	54736	39212	47620	50910	32282	TC010937	LG5	1508306	1509471	+	916	protein_coding	- && sp|P17207|SER3_DROME Serine protease 3 OS=Drosophila melanogaster OX=7227 GN=Jon99Ci PE=2 SV=2 && PF00089:Trypsin	Trypsin
TC006698	49065	48668	49172	73762	52589	50644	32748	49658	38488	37303	48387	56052	26802	19783	34854	29249	34787	26256	46754	56781	77941	64648	55093	48100	TC006698	LG8	13058887	13063008	+	2177	protein_coding	- && sp|P32359|TREA_TENMO Trehalase OS=Tenebrio molitor OX=7067 PE=2 SV=1 && PF01204:Trehalase	-
TC006769	88485	136719	159913	94198	78109	38138	46004	35249	23434	35096	53111	18596	47339	59944	23425	2973	4501	17379	11605	30302	21267	42800	28401	7763	TC006769	LG8	13942755	13946625	+	2272	protein_coding	- && sp|P14296|ARYA_MANSE Arylphorin subunit alpha OS=Manduca sexta OX=7130 PE=2 SV=1 && PF03723:Hemocyanin, ig-like domain|PF00372:Hemocyanin, copper containing domain|PF03722:Hemocyanin, all-alpha domain	-
TC011025	52733	47971	49048	36640	51714	43394	50337	53200	43833	35764	34234	33098	56125	46216	47400	51881	50300	51128	32490	51536	42459	42522	46596	37215	TC011025	LG10	6397186	6404921	-	2330	protein_coding	- && sp|P31403|VATL_MANSE V-type proton ATPase 16 kDa proteolipid subunit OS=Manduca sexta OX=7130 GN=VHA16 PE=2 SV=1 && PF00137:ATP synthase subunit C	-
TC010927	39374	27595	30257	12430	15009	17956	105675	77930	49462	52547	32636	47956	92003	79527	48563	53064	53853	68308	24486	37456	26507	25094	35720	13662	TC010927	LG5	1394460	1395759	+	1003	protein_coding	- && sp|Q00871|CTRB1_PENVA Chymotrypsin BI OS=Penaeus vannamei OX=6689 PE=1 SV=1 && PF00089:Trypsin	Trypsin
TC015782	32022	39811	41687	25666	41535	49981	37749	63672	64921	79589	69356	107193	22971	15673	16068	29916	31648	22259	49781	42619	47221	51382	44242	33359	TC015782	LG6	8060046	8064680	+	1334	protein_coding	- && sp|O02350|CBPA1_ANOGA Zinc carboxypeptidase A 1 OS=Anopheles gambiae OX=7165 GN=AGAP009593 PE=2 SV=3 && PF00246:Zinc carboxypeptidase|PF02244:Carboxypeptidase activation peptide	-
TC005730	50877	63122	34504	7182	10354	10616	56877	47041	42217	21088	12779	20041	134886	102858	79541	99572	73680	98688	11853	21714	18719	9608	23169	8844	TC005730	LG8	8414548	8415078	-	469	protein_coding	- && - && -	-
TC009580	56045	64572	48050	35238	30329	26255	47853	53065	37312	25856	17154	17337	85714	63205	43264	79896	62469	57884	32996	29804	36810	31983	33257	25643	TC009580	LG7	2840952	2844800	+	3264	protein_coding	- && - && PF01607:Chitin binding Peritrophin-A domain	CBM_14
TC006550	32484	42924	39494	33284	38164	34037	49858	46060	35488	28104	31385	31166	54214	52909	55732	54748	55620	59810	28616	53547	47126	36078	40419	31999	TC006550	LG8	11326240	11327773	+	1033	protein_coding	- && sp|Q0PXX8|RSSA_DIACI 40S ribosomal protein SA OS=Diaphorina citri OX=121845 PE=2 SV=1 && PF00318:Ribosomal protein S2|PF16122:40S ribosomal protein SA C-terminus	-
TC003326	118785	54469	46511	46976	63368	52103	54288	40453	34059	50164	49302	48441	28683	28268	25693	37343	31539	30124	17424	33285	23113	28297	37587	30781	TC003326	LG3	1267797	1269356	+	1560	protein_coding	- && sp|P49871|ACT_MANSE Actin, muscle OS=Manduca sexta OX=7130 PE=2 SV=1 && PF00022:Actin	Actin
TC014147	31468	33799	37350	20955	28639	25081	37975	40292	43585	25322	24598	33197	98035	68270	62863	68518	62760	56362	30701	32936	39787	44784	34608	27274	TC014147	LG5	6638030	6639645	+	1398	protein_coding	- && sp|H9JW44|CDA7_BOMMO Chitin deacetylase 7 OS=Bombyx mori OX=7091 GN=CDA7 PE=1 SV=1 && -	-
TC008728	49954	45694	48713	37640	57331	46614	45623	46769	38469	29766	30132	29005	45001	44053	48908	45572	41277	49170	28313	48621	41633	34640	38695	36356	TC008728	LG7	15116097	15123115	+	1891	protein_coding	- && sp|P35381|ATPA_DROME ATP synthase subunit alpha, mitochondrial OS=Drosophila melanogaster OX=7227 GN=blw PE=1 SV=2 && PF00006:ATP synthase alpha/beta family, nucleotide-binding domain|PF00306:ATP synthase alpha/beta chain, C terminal domain|PF02874:ATP synthase alpha/beta family, beta-barrel domain	ATP-synt_ab
TC012708	31563	40226	38047	32203	39996	36839	46098	42404	33298	28498	30671	30757	47026	47308	48032	53347	48330	53312	29156	54308	47672	37332	37246	30300	TC012708	LG9	13524906	13526200	+	969	protein_coding	- && sp|Q24JY1|RL23A_BOVIN 60S ribosomal protein L23a OS=Bos taurus OX=9913 GN=RPL23A PE=2 SV=1 && PF03939:Ribosomal protein L23, N-terminal domain|PF00276:Ribosomal protein L23	-
TC000804	28269	29704	26502	34655	28295	40040	19784	42210	28784	38061	33117	45113	41729	36184	19828	26642	26461	20589	42817	81598	69300	45643	93016	54235	TC000804	LG2	5875019	5877189	+	1733	protein_coding	- && sp|P35502|ESTF_MYZPE Esterase FE4 OS=Myzus persicae OX=13164 PE=1 SV=1 && PF00135:Carboxylesterase family	COesterase
TC008760	31946	38396	47160	31261	34069	25823	33495	37844	29753	26886	30359	28281	56453	49121	45919	60458	51409	64879	32671	42887	48666	32918	36388	24065	TC008760	LG7	9604517	9608783	+	3119	protein_coding	- && sp|Q9NFP1|VNNL1_DROME Vanin-like protein 1 OS=Drosophila melanogaster OX=7227 GN=vanin-like PE=1 SV=1 && PF00795:Carbon-nitrogen hydrolase	CN_hydrolase
TC008354	49889	37720	44847	34208	46234	40915	34805	44495	39533	33684	29733	26900	42576	34444	37241	42542	36268	37859	30156	46793	37646	38752	43881	36937	TC008354	LG4	8968640	8973601	+	2277	protein_coding	- && sp|O16109|VATA_AEDAE V-type proton ATPase catalytic subunit A OS=Aedes aegypti OX=7159 GN=VhaA PE=2 SV=2 && PF00006:ATP synthase alpha/beta family, nucleotide-binding domain|PF16886:ATPsynthase alpha/beta subunit N-term extension	ATP-synt_ab
TC004597	44767	32596	37295	30121	43733	40197	27926	34089	18238	37046	32901	35700	48948	37752	26443	51233	39363	41509	33630	36283	34915	58461	44483	42386	TC004597	LGX	6870911	6882884	-	2043	protein_coding	- && sp|Q9Z2I6|SV2C_RAT Synaptic vesicle glycoprotein 2C OS=Rattus norvegicus OX=10116 GN=Sv2c PE=1 SV=1 && PF07690:Major Facilitator Superfamily|PF00083:Sugar (and other) transporter	Sugar_tr
TC001743	31311	32960	41906	31110	42839	43615	29009	43670	32493	37162	35131	35708	34037	29610	33747	34747	33361	36467	38788	44873	55752	40623	42554	38320	TC001743	LGX	8132723	8135355	-	2353	protein_coding	- && - && PF13855:Leucine rich repeat	-
TC001109	48081	27148	40643	17708	27320	33467	23503	41143	30724	28356	21812	31319	32490	40719	41388	42087	20833	43751	46420	50503	62452	45144	50584	50956	TC001109	LG2	11077462	11090981	+	12054	protein_coding	- && sp|Q00963|SPTCB_DROME Spectrin beta chain OS=Drosophila melanogaster OX=7227 GN=beta-Spec PE=1 SV=2 && PF00307:Calponin homology (CH) domain|PF15410:Pleckstrin homology domain|PF00435:Spectrin repeat	CH
TC008358	71593	42911	45311	104165	155220	99003	26158	17429	17536	30917	18159	10897	11448	5025	10517	10950	5029	12834	36858	47225	14601	55398	28415	19356	TC008358	LG4	8993720	8995695	+	1817	protein_coding	- && sp|O16099|MAL2_DROVI Maltase 2 OS=Drosophila virilis OX=7244 GN=Mal-B2 PE=3 SV=2 && PF00128:Alpha amylase, catalytic domain	-
TC009486	29322	51693	44962	37550	30998	18259	73093	96141	74514	22816	15810	21873	31423	21915	34954	26624	43499	30192	31345	33904	35530	30794	29473	14994	TC009486	LG7	414807	417805	-	1780	protein_coding	- && sp|Q54TR1|CFAD_DICDI Counting factor associated protein D OS=Dictyostelium discoideum OX=44689 GN=cfaD PE=1 SV=1 && PF00112:Papain family cysteine protease|PF08246:Cathepsin propeptide inhibitor domain (I29)	Peptidase_C1
TC006456	51330	56449	53717	93970	50894	55500	29592	38288	23701	42024	18116	20235	14069	8713	4415	16558	8581	5963	45493	44610	36164	66210	49457	43020	TC006456	LG8	9900561	9905432	+	3078	protein_coding	- && sp|Q29451|MA2B1_BOVIN Lysosomal alpha-mannosidase OS=Bos taurus OX=9913 GN=MAN2B1 PE=1 SV=4 && PF17677:Glycosyl hydrolases family 38 C-terminal beta sandwich domain|PF07748:Glycosyl hydrolases family 38 C-terminal domain|PF09261:Alpha mannosidase middle domain|PF01074:Glycosyl hydrolases family 38 N-terminal domain	-
TC003275	41587	39868	45707	22548	49016	43732	44836	25579	24362	54593	64355	63819	23062	16201	13717	17653	13927	12566	37650	49171	42826	45509	47006	37102	TC003275	LG3	635450	636288	+	739	protein_coding	- && - && PF01607:Chitin binding Peritrophin-A domain	CBM_14
TC031677	78567	42006	28238	14083	15196	19418	28548	34779	37399	43813	12282	10739	71666	72865	66658	90991	52266	58926	14806	18562	16360	18470	16832	12577	TC031677	KQ973114	269322	277933	-	5131	protein_coding	- && sp|Q8R420|ABCA3_MOUSE Phospholipid-transporting ATPase ABCA3 OS=Mus musculus OX=10090 GN=Abca3 PE=1 SV=3 && PF00005:ABC transporter|PF12698:ABC-2 family transporter protein	ABC_tran
TC010830	29503	39286	33354	28138	36317	31780	41014	37753	27477	26877	27902	28146	45414	41746	39712	48922	45211	44674	28001	52137	43651	34138	37822	26702	TC010830	LGX	6117743	6119864	-	1495	protein_coding	- && sp|Q94624|RS6_MANSE 40S ribosomal protein S6 OS=Manduca sexta OX=7130 GN=RpS6 PE=2 SV=1 && PF01092:Ribosomal protein S6e	-
TC005534	40059	42859	42541	15300	14137	34013	20377	33782	24858	33677	39812	26847	70169	51472	39651	41883	34364	29321	33698	47550	59500	41439	38972	19077	TC005534	LG8	11659819	11663499	-	2544	protein_coding	- && - && PF01223:DNA/RNA non-specific endonuclease	-
TC006170	56986	42575	47144	39763	50247	35787	42662	35278	29175	24577	21363	22306	41362	41785	53255	36959	32356	47987	25774	39155	25039	27658	35965	19353	TC006170	LG8	4227513	4229168	+	1354	protein_coding	- && sp|Q4U3L0|G3P_GLOMM Glyceraldehyde-3-phosphate dehydrogenase OS=Glossina morsitans morsitans OX=37546 GN=Gapdh PE=2 SV=1 && PF00044:Glyceraldehyde 3-phosphate dehydrogenase, NAD binding domain|PF02800:Glyceraldehyde 3-phosphate dehydrogenase, C-terminal domain	-
TC002295	76987	56571	71769	56497	79126	48855	85573	29375	26806	32641	17125	22888	8077	3700	9439	15823	4422	8846	33136	34476	24512	38925	61533	26191	TC002295	KQ973114	175146	176828	+	1220	protein_coding	- && sp|Q8N0N3|BGBP_PENMO Beta-1,3-glucan-binding protein OS=Penaeus monodon OX=6687 PE=2 SV=1 && PF00722:Glycosyl hydrolases family 16	-
TC015579	19799	27988	24436	32402	20526	15777	36321	42606	25370	27686	28132	32920	62385	40328	34010	39102	49765	43114	39449	59995	43973	39665	56786	29106	TC015579	LG6	2773763	2774889	-	935	protein_coding	- && sp|P80646|CTRB_GADMO Chymotrypsin B OS=Gadus morhua OX=8049 PE=1 SV=1 && PF00089:Trypsin	Trypsin
TC014440	46880	33078	32671	26308	26105	35231	21065	37142	29092	34882	35475	32498	51810	42249	38923	52246	44308	33830	24517	34198	50142	32896	37250	27704	TC014440	LG5	10456427	10464998	+	3895	protein_coding	- && sp|O60488|ACSL4_HUMAN Long-chain-fatty-acid--CoA ligase 4 OS=Homo sapiens OX=9606 GN=ACSL4 PE=1 SV=2 && PF13193:AMP-binding enzyme C-terminal domain|PF00501:AMP-binding enzyme	AMP-binding
TC005395	32769	37711	35222	30788	34800	28525	39276	36047	28111	20802	23589	24684	50476	45569	39089	50935	43100	50583	25772	46758	38690	31372	36060	28431	TC005395	LG8	13809460	13811937	-	1283	protein_coding	- && sp|O16797|RL3_DROME 60S ribosomal protein L3 OS=Drosophila melanogaster OX=7227 GN=RpL3 PE=1 SV=3 && PF00297:Ribosomal protein L3	-
TC033680	39435	27898	42775	26444	39071	45657	13068	38339	34777	34838	19846	30080	21203	31305	36728	43673	18411	35864	38198	42329	51755	38453	38957	59231	TC033680	LG7	7276072	7339849	-	27566	protein_coding	- && sp|Q03001|DYST_HUMAN Dystonin OS=Homo sapiens OX=9606 GN=DST PE=1 SV=4 && PF02187:Growth-Arrest-Specific Protein 2 Domain|PF17902:SH3 domain|PF00435:Spectrin repeat|PF00307:Calponin homology (CH) domain|PF00681:Plectin repeat	CH
TC008276	29164	37492	27142	42571	78209	48425	22115	43366	25442	28212	11798	17430	24349	11364	26353	31696	20510	28349	41758	73666	36654	59721	35086	29214	TC008276	LG4	7657655	7661959	+	3430	protein_coding	- && sp|Q69ZQ1|MYORG_MOUSE Myogenesis-regulating glycosidase OS=Mus musculus OX=10090 GN=Myorg PE=1 SV=2 && PF01055:Glycosyl hydrolases family 31	Glyco_hydro_31
TC015618	20037	36157	27712	11133	10200	8576	68327	73091	55946	16876	14369	18656	92534	55480	48652	50992	77728	42135	14957	14867	27423	8692	15518	4672	TC015618	LG6	3496236	3497168	+	877	protein_coding	- && sp|Q7SIG2|CTR1_SOLIN Chymotrypsin-1 OS=Solenopsis invicta OX=13686 PE=1 SV=1 && PF00089:Trypsin	Trypsin
TC007364	25760	36615	32007	29554	29617	20948	42027	36973	29801	16560	18892	18476	52662	47654	49924	44112	48800	52483	20011	40042	36120	24869	28081	21390	TC007364	LG4	5660386	5662104	-	1103	protein_coding	- && sp|P31009|RS2_DROME 40S ribosomal protein S2 OS=Drosophila melanogaster OX=7227 GN=RpS2 PE=1 SV=2 && PF00333:Ribosomal protein S5, N-terminal domain|PF03719:Ribosomal protein S5, C-terminal domain	-
TC011455	37071	38221	37147	28516	43536	35050	42417	36182	29318	22774	25677	24247	39469	37820	36789	36946	36953	41303	20711	38159	32387	24693	28913	26717	TC011455	LG10	6372323	6376967	+	1081	protein_coding	- && sp|Q9U505|AT5G_MANSE ATP synthase lipid-binding protein, mitochondrial OS=Manduca sexta OX=7130 PE=2 SV=1 && PF00137:ATP synthase subunit C	-
TC031427	45534	31616	37165	74627	68062	82276	35463	34292	22014	20999	19731	14840	18459	9228	8906	15097	9212	9955	35312	40994	26806	74299	26640	22396	TC031427	LG10	4336797	4345933	+	3026	protein_coding	- && sp|Q8BHN3|GANAB_MOUSE Neutral alpha-glucosidase AB OS=Mus musculus OX=10090 GN=Ganab PE=1 SV=1 && PF13802:Galactose mutarotase-like|PF01055:Glycosyl hydrolases family 31	Glyco_hydro_31
TC002953	37941	47392	40297	37074	52450	53607	34524	34371	25826	47859	42998	59628	13046	10384	9425	13726	18493	10498	33068	37064	22537	45119	31898	22747	TC002953	LG3	5837525	5838672	-	1056	protein_coding	- && sp|Q5R6D1|CATB_PONAB Cathepsin B OS=Pongo abelii OX=9601 GN=CTSB PE=2 SV=1 && PF08127:Peptidase family C1 propeptide|PF00112:Papain family cysteine protease	Peptidase_C1
TC016348	27466	42356	40739	33232	39314	36261	23431	16745	21771	44722	50034	61252	23556	10538	9150	19786	11601	10476	44019	41001	33641	59092	43396	36463	TC016348	LG7	6833361	6834458	+	952	protein_coding	- && - && PF03067:Lytic polysaccharide mono-oxygenase, cellulose-degrading	-
TC005634	15369	31160	22885	5154	14394	20751	34902	25798	20798	9404	6264	6879	83834	81123	103712	41399	55582	58926	13801	54666	41557	12678	11662	5348	TC005634	LG8	10431644	10433148	-	1376	protein_coding	- && - && -	-
TC031133	19084	28638	32658	30661	38204	33452	22289	25131	26338	38796	41791	61235	13212	7438	8055	11110	11868	8037	59874	59117	44602	52445	49999	44334	TC031133	LG5	1345017	1348578	-	734	protein_coding	- && - && PF06585:Haemolymph juvenile hormone binding protein (JHBP)	-
TC012133	40114	31587	35497	27243	37749	33276	29909	36094	32115	26179	24228	22423	36912	29830	32008	34983	29938	31852	24637	38513	32615	32108	37121	30016	TC012133	LG9	5028039	5033206	-	2426	protein_coding	- && sp|P31401|VATB_MANSE V-type proton ATPase subunit B OS=Manduca sexta OX=7130 GN=VHA55 PE=2 SV=1 && PF02874:ATP synthase alpha/beta family, beta-barrel domain|PF00006:ATP synthase alpha/beta family, nucleotide-binding domain	ATP-synt_ab
TC002467	35094	39340	48903	57029	55637	52207	26008	31604	20978	37579	19761	27888	14016	8619	3669	12450	6416	4881	48828	42019	35300	59822	41341	37294	TC002467	LG3	28030865	28035540	-	2979	protein_coding	- && sp|Q29451|MA2B1_BOVIN Lysosomal alpha-mannosidase OS=Bos taurus OX=9913 GN=MAN2B1 PE=1 SV=4 && PF07748:Glycosyl hydrolases family 38 C-terminal domain|PF01074:Glycosyl hydrolases family 38 N-terminal domain|PF09261:Alpha mannosidase middle domain|PF17677:Glycosyl hydrolases family 38 C-terminal beta sandwich domain	-
TC015780	8627	22647	22475	18107	12139	25720	42570	36588	13545	87253	58657	54917	11687	24511	25432	30172	8731	15196	28961	54685	25346	45713	40876	33206	TC015780	LG6	7985533	7986646	+	969	protein_coding	- && sp|Q00871|CTRB1_PENVA Chymotrypsin BI OS=Penaeus vannamei OX=6689 PE=1 SV=1 && PF00089:Trypsin	Trypsin
TC011241	27909	33340	30321	25464	30144	25604	35704	32108	24923	20380	23089	23575	42698	39463	34312	39786	38829	41136	23138	39380	34040	27106	30945	24302	TC011241	LG10	93337	97298	+	1027	protein_coding	- && sp|O76190|RL5_BOMMO 60S ribosomal protein L5 OS=Bombyx mori OX=7091 GN=RpL5 PE=2 SV=1 && PF17144:Ribosomal large subunit proteins 60S L5, and 50S L18|PF14204:Ribosomal L18 C-terminal region	-
TC010817	29220	32694	36045	13932	22343	25372	27073	30877	27722	19092	20995	19299	47176	44457	43058	45110	33216	45354	21971	41639	44429	25516	27866	22822	TC010817	LGX	6005694	6009251	+	2775	protein_coding	- && - && -	-
TC012484	50190	34028	43837	24918	35701	29352	30301	38801	36730	19476	18283	20006	32862	35251	34474	36399	26560	39759	20320	28438	31130	26728	25029	25791	TC012484	LG9	9180613	9195717	+	4844	protein_coding	- && sp|Q00341|VIGLN_HUMAN Vigilin OS=Homo sapiens OX=9606 GN=HDLBP PE=1 SV=2 && PF00013:KH domain	KH_1
TC034351	35365	24133	40080	24090	33686	35808	15993	26518	25592	31342	22039	28267	27711	33125	30335	43835	19315	31464	31691	37090	37534	34197	34859	39803	TC034351	LG9	8081416	8163422	-	48106	protein_coding	- && sp|Q6ZWR6|SYNE1_MOUSE Nesprin-1 OS=Mus musculus OX=10090 GN=Syne1 PE=1 SV=2 && PF10541:Nuclear envelope localisation domain|PF00307:Calponin homology (CH) domain|PF00435:Spectrin repeat	CH
TC033951	28935	20343	35575	33711	29938	30079	20661	5704	28561	27893	55382	36358	47106	51005	7605	11292	14812	41054	47939	40269	13944	39595	25164	49444	TC033951	LG8	2434448	2436648	+	2201	protein_coding	- && sp|O76217|PE1_ANOGA Peritrophin-1 OS=Anopheles gambiae OX=7165 GN=Aper1 PE=2 SV=2 && PF01607:Chitin binding Peritrophin-A domain	CBM_14
TC009606	26143	24143	30295	25958	34064	28791	31601	29154	21992	25014	23701	27364	34676	29826	33088	32680	29706	29332	29857	41594	38916	36203	37640	25445	TC009606	LG7	3200986	3204611	+	1142	protein_coding	- && sp|P55814|OAZ1_XENLA Ornithine decarboxylase antizyme 1 OS=Xenopus laevis OX=8355 GN=oaz1 PE=2 SV=2 && PF02100:Ornithine decarboxylase antizyme	-
TC001251	31802	32853	33241	18917	28303	23912	32320	31170	25733	18002	20881	21054	37862	33832	34194	39268	27976	40331	26834	39343	32351	31162	30730	23778	TC001251	LG2	13226991	13230655	+	1373	protein_coding	- && sp|P62147|CALM1_BRAFL Calmodulin-1 OS=Branchiostoma floridae OX=7739 PE=2 SV=2 && PF13499:EF-hand domain pair	-
TC002597	24772	25358	23829	24398	24784	22408	24264	28983	15730	19698	23204	20946	43225	33230	24960	56499	40751	35842	30699	32347	30107	35127	40097	26714	TC002597	LG3	22293130	22299155	-	1126	protein_coding	- && - && -	-
TC001092	25363	29413	29727	28221	33442	30298	28598	29062	22452	24984	29405	27978	29425	23649	25625	27261	30897	23023	28356	41617	38138	32208	36374	27964	TC001092	LG2	10828569	10831492	+	928	protein_coding	- && sp|O46119|FRIH_ECHGR Ferritin heavy chain OS=Echinococcus granulosus OX=6210 PE=2 SV=1 && PF00210:Ferritin-like domain	Ferritin
TC034132	27159	25104	33367	19534	23351	24917	18882	32688	26765	19440	18790	20729	27251	34336	36353	42290	24509	41350	31808	35396	40394	31695	32412	27493	TC034132	LG8	11865227	11882753	-	6560	protein_coding	- && sp|Q99323|MYSN_DROME Myosin heavy chain, non-muscle OS=Drosophila melanogaster OX=7227 GN=zip PE=1 SV=2 && PF02736:Myosin N-terminal SH3-like domain|PF01576:Myosin tail|PF00063:Myosin head (motor domain)	Myosin_tail_1
TC013662	22597	31678	27299	20427	27743	26391	37696	35257	30069	23263	21475	29621	48833	28863	25727	32616	29831	25602	27812	25757	25973	34149	34138	21103	TC013662	LG5	6632735	6634328	-	1431	protein_coding	- && sp|H9JW44|CDA7_BOMMO Chitin deacetylase 7 OS=Bombyx mori OX=7091 GN=CDA7 PE=1 SV=1 && -	-
TC011182	23515	30859	25928	23032	27909	23612	33633	29063	23239	18874	20932	21396	37285	35743	35444	38246	35853	38301	21584	38106	32702	25181	28998	21653	TC011182	LG10	3148321	3149855	-	1036	protein_coding	- && sp|Q2TBQ5|RL7A_BOVIN 60S ribosomal protein L7a OS=Bos taurus OX=9913 GN=RPL7A PE=2 SV=3 && PF01248:Ribosomal protein L7Ae/L30e/S12e/Gadd45 family	-
TC032586	13708	40735	38469	43784	51361	40505	28968	14020	14252	34592	33678	41612	6961	3090	7374	7858	14816	6219	31573	58727	68015	33553	23246	29957	TC032586	LG3	24192177	24210781	-	2657	protein_coding	- && sp|P61631|LYSC_COLAN Lysozyme C OS=Colobus angolensis OX=54131 GN=LYZ PE=3 SV=1 && PF00062:C-type lysozyme/alpha-lactalbumin family	-
TC007173	35040	28837	36316	21909	28714	25438	18308	30465	24902	16945	13977	17422	30019	35815	37946	42041	25063	43255	22026	34206	36107	26368	26531	26170	TC007173	LG4	8089079	8103596	-	7751	protein_coding	- && sp|Q00963|SPTCB_DROME Spectrin beta chain OS=Drosophila melanogaster OX=7227 GN=beta-Spec PE=1 SV=2 && PF00435:Spectrin repeat|PF15410:Pleckstrin homology domain|PF00307:Calponin homology (CH) domain	CH
TC007182	19918	26726	50006	20208	36665	43026	21804	18410	31705	26013	29686	40554	4673	5674	12462	6406	12608	8321	38789	40484	42102	59818	47387	33452	TC007182	LG4	7891878	7893263	-	1331	protein_coding	- && sp|O46107|LIP1_DROME Lipase 1 OS=Drosophila melanogaster OX=7227 GN=Lip1 PE=2 SV=2 && PF04083:Partial alpha/beta-hydrolase lipase region	-
TC030666	23167	29927	26855	22547	27827	24083	32062	29701	22899	19414	21707	22618	35693	35088	31408	38098	35334	38360	20660	35428	31626	23896	26964	20457	TC030666	LG6	5796307	5797710	+	1047	protein_coding	- && sp|Q2YGT9|RL6_PIG 60S ribosomal protein L6 OS=Sus scrofa OX=9823 GN=RPL6 PE=1 SV=3 && PF01159:Ribosomal protein L6e|PF03868:Ribosomal protein L6, N-terminal domain	-
TC003523	40580	30628	32798	28127	27737	16797	29730	32575	27406	10126	11641	12217	34392	36371	47022	41481	28258	51732	15422	28489	28923	20377	19485	13989	TC003523	LG3	6233282	6237939	+	1998	protein_coding	- && sp|P54399|PDI_DROME Protein disulfide-isomerase OS=Drosophila melanogaster OX=7227 GN=Pdi PE=2 SV=1 && PF13848:Thioredoxin-like domain|PF00085:Thioredoxin	-
TC012163	31228	22198	29313	16380	21353	25505	22510	29875	27018	31634	30616	29814	33350	26920	27538	29471	19242	22954	31317	28706	37954	32692	31943	26233	TC012163	LG9	4010103	4016710	-	4498	protein_coding	- && sp|G5EBQ8|CHS2_CAEEL Chitin synthase chs-2 OS=Caenorhabditis elegans OX=6239 GN=chs-2 PE=1 SV=1 && PF03142:Chitin synthase	-
TC013327	24366	30429	27635	22925	26784	23498	32318	28138	21673	18241	20044	21539	35855	33912	32225	35260	33601	35779	20203	36322	30286	23404	28769	20503	TC013327	LG5	11068663	11070218	-	1046	protein_coding	- && sp|Q6RYS3|RL8_MAMBR 60S ribosomal protein L8 OS=Mamestra brassicae OX=55057 GN=RpL8 PE=2 SV=1 && PF00181:Ribosomal Proteins L2, RNA binding domain|PF03947:Ribosomal Proteins L2, C-terminal domain	Ribosomal_L2_C
TC034093	24836	27601	44892	21988	14570	26206	15783	26166	18312	28229	20046	29222	48336	27422	28236	20262	28959	15243	26879	30681	35555	50295	29318	23386	TC034093	LG8	9889861	9894838	+	3194	protein_coding	- && sp|Q8VHC8|MA2B1_CAVPO Lysosomal alpha-mannosidase OS=Cavia porcellus OX=10141 GN=MAN2B1 PE=2 SV=1 && PF01074:Glycosyl hydrolases family 38 N-terminal domain|PF07748:Glycosyl hydrolases family 38 C-terminal domain|PF09261:Alpha mannosidase middle domain|PF17677:Glycosyl hydrolases family 38 C-terminal beta sandwich domain	-
TC014348	23783	29182	34714	35133	37191	34516	25489	34841	26554	39051	31033	32445	17108	11409	9127	13740	15621	9916	31493	31657	30356	40511	30402	27811	TC014348	LG5	9468601	9470729	+	2083	protein_coding	- && sp|Q8NCI6|GLBL3_HUMAN Beta-galactosidase-1-like protein 3 OS=Homo sapiens OX=9606 GN=GLB1L3 PE=2 SV=3 && PF01301:Glycosyl hydrolases family 35	-
TC000056	28419	29162	27418	18905	21950	20022	28631	29670	23204	18754	21854	20400	39977	35470	33411	33972	31999	33790	21522	32339	29264	23667	29811	19304	TC000056	LG3	10814635	10824965	+	1351	protein_coding	- && sp|Q9GPH3|ATFC_BOMMO Activating transcription factor of chaperone OS=Bombyx mori OX=7091 GN=ATFC PE=2 SV=1 && PF00170:bZIP transcription factor	bZIP_1
TC015539	23316	30187	25413	22017	25258	22098	31696	28609	22012	16331	18029	19202	36782	36084	33636	34564	34467	39184	18306	33354	29168	22298	26150	19486	TC015539	LG6	2067815	2070722	+	2389	protein_coding	- && sp|Q5G5C4|RS3A_PERAM 40S ribosomal protein S3a OS=Periplaneta americana OX=6978 GN=Parcxpwex01 PE=2 SV=1 && PF09791:Oxidoreductase-like protein, N-terminal|PF00175:Oxidoreductase NAD-binding domain|PF00970:Oxidoreductase FAD-binding domain	FAD_binding_6
TC004590	27766	28461	29680	19763	25253	19868	25171	27136	21424	15342	16875	17086	39081	36170	34793	39308	31728	40332	19693	31487	31325	22590	25099	19344	TC004590	LGX	7082714	7086380	-	1839	protein_coding	- && sp|Q2F637|1433Z_BOMMO 14-3-3 protein zeta OS=Bombyx mori OX=7091 GN=14-3-3zeta PE=2 SV=2 && PF00244:14-3-3 protein	-
TC011564	35232	54452	40798	67751	68730	73871	31311	14264	13414	29351	15249	16994	12709	5914	2461	6005	3635	1723	27702	27673	18277	41188	18179	17231	TC011564	KQ971866	72671	73541	-	724	protein_coding	- && sp|P28493|PR5_ARATH Pathogenesis-related protein 5 OS=Arabidopsis thaliana OX=3702 GN=At1g75040 PE=1 SV=1 && PF00314:Thaumatin family	Thaumatin
TC012375	21044	27942	24111	19903	24976	20260	31536	27398	21874	17173	20649	18971	35161	34766	33230	36703	34692	36856	17594	35700	30531	22218	25172	20340	TC012375	LG9	5827967	5829271	+	741	protein_coding	- && sp|O96647|RL10_BOMMA 60S ribosomal protein L10 OS=Bombyx mandarina OX=7092 GN=RpL10 PE=2 SV=1 && PF00252:Ribosomal protein L16p/L10e	-
TC000476	23051	26747	25867	28225	29535	27571	24540	25905	19513	22801	25607	24182	26402	20141	22240	23885	28515	20414	25585	37947	35694	29185	34637	24617	TC000476	LG2	10827331	10828477	-	974	protein_coding	- && sp|P41822|FRI_AEDAE Ferritin subunit OS=Aedes aegypti OX=7159 GN=FERH PE=1 SV=2 && PF00210:Ferritin-like domain	Ferritin
TC009176	28815	35062	75609	26598	73932	72417	17675	6104	14358	31432	32551	40064	3882	2913	4635	7830	3842	8799	20365	16546	20627	41199	25155	21971	TC009176	LG7	3388937	3390294	-	1209	protein_coding	- && sp|Q13231|CHIT1_HUMAN Chitotriosidase-1 OS=Homo sapiens OX=9606 GN=CHIT1 PE=1 SV=1 && PF00704:Glycosyl hydrolases family 18	-
TC009233	21984	29492	21953	8217	10033	15112	33977	30393	25192	15264	17936	19110	49463	40306	39547	40919	32594	44584	16816	25364	29154	19158	26217	13563	TC009233	LG7	2844911	2845660	-	697	protein_coding	- && - && -	-
TC012278	27908	25567	28908	21405	24670	15533	28609	29490	25903	9117	12779	14214	34721	35684	36385	34527	29235	43018	18467	33566	30187	22125	23063	15666	TC012278	LG9	3710492	3716946	+	1664	protein_coding	- && sp|P29413|CALR_DROME Calreticulin OS=Drosophila melanogaster OX=7227 GN=Calr PE=1 SV=2 && PF00262:Calreticulin family	-
TC013742	34942	23518	29116	15790	20371	23985	18239	28003	24350	23382	18854	19212	27602	28844	31646	29635	17622	28200	28358	31375	32445	28783	28856	22706	TC013742	LG5	4951027	4958256	-	6611	protein_coding	- && sp|Q29P71|MYO7A_DROPS Myosin-VIIa OS=Drosophila pseudoobscura pseudoobscura OX=46245 GN=ck PE=3 SV=1 && PF00063:Myosin head (motor domain)|PF00373:FERM central domain|PF00784:MyTH4 domain	Myosin_head
TC000319	9379	9884	16535	7316	11200	15700	14111	32651	22983	18913	23671	19212	46012	33126	37771	33833	49341	29514	31558	34848	31986	19453	38142	20667	TC000319	LG2	13070823	13077473	-	2140	protein_coding	- && sp|Q9NFT7|HXK2_DROME Hexokinase type 2 OS=Drosophila melanogaster OX=7227 GN=Hex-t2 PE=2 SV=4 && PF03727:Hexokinase|PF00349:Hexokinase	-
TC033118	11126	20128	15319	22078	23831	23237	13857	24219	14544	26825	19190	37719	21561	12059	9998	14894	19091	8296	47800	56497	34283	46276	36955	33016	TC033118	LG5	8434449	8435443	-	804	protein_coding	- && - && PF06585:Haemolymph juvenile hormone binding protein (JHBP)	-
TC033822	34657	45275	38270	59356	49579	34818	47831	30792	23454	12560	16734	6790	18542	10497	6245	10071	15246	6329	17127	30727	14789	27356	24675	7378	TC033822	LG7	9736211	9742361	-	3268	protein_coding	- && sp|P09848|LPH_HUMAN Lactase-phlorizin hydrolase OS=Homo sapiens OX=9606 GN=LCT PE=2 SV=3 && PF00232:Glycosyl hydrolase family 1	Glyco_hydro_1
TC001260	19854	15108	19347	16402	17619	20948	19468	24664	20283	24307	25996	25650	35265	30616	19238	27803	22380	22501	27930	29139	27487	28746	34206	32875	TC001260	LG2	13322651	13326319	+	3097	protein_coding	- && sp|Q11001|AMPM_MANSE Membrane alanyl aminopeptidase (Fragment) OS=Manduca sexta OX=7130 PE=1 SV=1 && PF11838:ERAP1-like C-terminal domain|PF01433:Peptidase family M1 domain|PF17900:Peptidase M1 N-terminal domain	-
TC015130	17891	21905	19811	8429	11882	19832	19317	27368	13942	20334	22624	24773	32307	31273	23220	31634	32845	33225	22235	39798	32642	21788	35852	18897	TC015130	LG6	2776171	2777209	+	935	protein_coding	- && sp|Q00871|CTRB1_PENVA Chymotrypsin BI OS=Penaeus vannamei OX=6689 PE=1 SV=1 && PF00089:Trypsin	Trypsin
TC007229	22743	24877	24957	18971	23376	20651	25754	27636	22189	17741	18517	19674	28972	27894	26575	30349	27300	31313	17224	30265	26215	20860	22456	18751	TC007229	LG4	7197992	7200501	-	1577	protein_coding	- && sp|P12261|EF1G_ARTSA Elongation factor 1-gamma OS=Artemia salina OX=85549 PE=1 SV=3 && PF02798:Glutathione S-transferase, N-terminal domain|PF00647:Elongation factor 1 gamma, conserved domain|PF00043:Glutathione S-transferase, C-terminal domain	GST_N
TC010353	13735	24363	24511	22049	30424	26502	13542	30816	22105	23892	24695	21916	13083	11339	20210	12220	26591	14962	33750	30131	42053	28655	35476	24353	TC010353	LG3	24177220	24184151	-	1658	protein_coding	- && sp|Q7Q6R1|SNMP2_ANOGA Sensory neuron membrane protein 2 OS=Anopheles gambiae OX=7165 GN=SCRB16 PE=3 SV=5 && PF01130:CD36 family	-
TC000291	8928	11775	14062	7886	6892	16751	40388	49529	23129	25735	21580	32370	34728	19678	19687	18564	28276	23396	21754	31398	33900	24726	28107	20413	TC000291	LG2	13390006	13391969	-	1915	protein_coding	- && - && -	-
TC002951	18066	24435	21057	17105	20862	18067	27220	24234	18342	16725	18917	20201	31159	28147	25207	30200	29230	30408	17792	31354	26233	21126	23072	17814	TC002951	LG3	5859529	5860972	-	828	protein_coding	- && sp|P32100|RL7_DROME 60S ribosomal protein L7 OS=Drosophila melanogaster OX=7227 GN=RpL7 PE=1 SV=2 && PF00327:Ribosomal protein L30p/L7e|PF08079:Ribosomal L30 N-terminal domain	-
TC014998	28114	23556	25259	19211	29244	25440	23749	20406	17258	17588	19122	18797	23003	23288	24686	23811	18721	24694	21794	32822	24669	23969	28779	18818	TC014998	LG6	4886624	4893334	+	1468	protein_coding	- && sp|P07764|ALF_DROME Fructose-bisphosphate aldolase OS=Drosophila melanogaster OX=7227 GN=Ald1 PE=1 SV=5 && PF00274:Fructose-bisphosphate aldolase class-I	-
TC013431	19789	25076	21854	18268	20571	18530	26243	23623	17890	14149	16300	17655	30813	28827	27601	29982	28648	31215	16869	29950	25908	20195	24192	16498	TC013431	LG5	9739137	9740798	-	874	protein_coding	- && sp|Q4GXU6|RS4_CARGR 40S ribosomal protein S4 OS=Carabus granulatus OX=118799 GN=RpS4 PE=2 SV=1 && PF01479:S4 domain|PF00467:KOW motif|PF00900:Ribosomal family S4e|PF08071:RS4NT (NUC023) domain|PF16121:40S ribosomal protein S4 C-terminus	Ribosomal_S4e
TC013925	17520	20620	21324	19024	20119	15521	19538	22444	18600	14861	17751	18664	30145	27830	28317	32576	27872	30801	19427	28758	29683	22964	27153	18737	TC013925	LG5	2118614	2124788	-	1921	protein_coding	- && sp|P41824|YBOXH_APLCA Y-box factor homolog OS=Aplysia californica OX=6500 PE=2 SV=1 && PF00313:'Cold-shock' DNA-binding domain	CSD
TC032713	24168	7481	13328	36321	18968	21592	12533	21403	20105	39991	23212	16667	20019	31679	14522	28262	15622	24719	33223	31973	22277	25246	19835	18370	TC032713	KQ972370	768	1364	-	597	protein_coding	- && sp|Q8TGM7|ART2_YEAST Putative uncharacterized protein ART2 OS=Saccharomyces cerevisiae (strain ATCC 204508 / S288c) OX=559292 GN=ART2 PE=5 SV=1 && -	-
TC010495	13679	16810	19717	17688	24068	25370	15807	24198	17799	20266	22682	22606	12210	12815	14371	15809	15398	16080	34970	37039	33876	34465	35835	33822	TC010495	LG3	15610696	15651497	-	2933	protein_coding	- && sp|Q9HBH9|MKNK2_HUMAN MAP kinase-interacting serine/threonine-protein kinase 2 OS=Homo sapiens OX=9606 GN=MKNK2 PE=1 SV=3 && PF00069:Protein kinase domain	Pkinase
TC034001	42768	22796	22246	25254	30202	26107	19931	22151	18461	24589	24486	23363	17414	18195	17078	27626	18300	18369	12191	20017	19396	19976	24402	21468	TC034001	LG8	5500071	5507686	-	4907	protein_coding	- && sp|P05661|MYSA_DROME Myosin heavy chain, muscle OS=Drosophila melanogaster OX=7227 GN=Mhc PE=1 SV=4 && PF01576:Myosin tail	Myosin_tail_1
TC000666	27921	27940	26949	22244	28634	28494	30198	37670	34423	31511	34538	36058	12999	11324	7349	9643	10714	10908	12960	14761	18377	24505	17238	18424	TC000666	LG2	7799737	7801403	-	1376	protein_coding	- && sp|Q920A5|RISC_MOUSE Retinoid-inducible serine carboxypeptidase OS=Mus musculus OX=10090 GN=Scpep1 PE=1 SV=2 && PF00450:Serine carboxypeptidase	Peptidase_S10
TC016344	22752	16575	20212	8552	25946	23201	4910	2912	23001	12684	31592	53847	13030	3884	5082	22997	20579	9193	24227	21155	25592	69311	41867	31931	TC016344	LG7	6822441	6824477	+	1871	protein_coding	- && - && PF03067:Lytic polysaccharide mono-oxygenase, cellulose-degrading	-
TC009158	19830	22630	19817	13362	17005	14935	21224	20164	16023	13099	15729	16459	33372	31430	30139	30769	27741	31617	18126	31371	26598	19932	27128	16295	TC009158	LG7	3663163	3664300	-	1059	protein_coding	- && sp|P48148|RHO1_DROME Ras-like GTP-binding protein Rho1 OS=Drosophila melanogaster OX=7227 GN=Rho1 PE=1 SV=1 && PF00071:Ras family	Ras
TC014606	16636	13291	23112	13966	10023	9040	14338	21037	18192	9277	14294	9851	39159	35355	34855	48836	39431	38511	16451	25522	26297	22214	21765	12253	TC014606	LG5	12332710	12335507	+	2460	protein_coding	- && sp|Q9BLC5|HSP83_BOMMO Heat shock protein 83 OS=Bombyx mori OX=7091 GN=Hsp83 PE=1 SV=1 && PF02518:Histidine kinase-, DNA gyrase B-, and HSP90-like ATPase|PF00183:Hsp90 protein	HATPase_c
TC013570	24958	19789	24139	12537	14357	14304	12556	20529	17757	12159	9317	9863	34220	37904	39285	46981	26396	44931	15547	22505	25721	16023	17015	13497	TC013570	LGX	3553901	3562912	-	6134	protein_coding	- && sp|Q24298|CADE_DROME DE-cadherin OS=Drosophila melanogaster OX=7227 GN=shg PE=1 SV=2 && PF02210:Laminin G domain|PF01049:Cadherin cytoplasmic region|PF00028:Cadherin domain	Laminin_G_2
TC005653	15987	23368	20662	10641	14471	15276	20532	20736	15051	12884	14885	15241	34557	33626	28982	33869	28571	36995	17957	31977	29865	17963	22475	13000	TC005653	LG8	10117787	10119259	-	790	protein_coding	- && sp|H9JBU5|SSK_BOMMO Protein snakeskin OS=Bombyx mori OX=7091 PE=1 SV=2 && -	-
TC006776	18752	21935	21438	18991	21957	18080	24284	22136	17390	13547	14130	14218	29115	30207	27643	30402	27276	31623	14626	27174	24694	18061	20711	16968	TC006776	LG8	14032040	14034164	+	1171	protein_coding	- && sp|O18640|GBLP_DROME Guanine nucleotide-binding protein subunit beta-like protein OS=Drosophila melanogaster OX=7227 GN=Rack1 PE=1 SV=2 && PF00400:WD domain, G-beta repeat	WD40
TC013055	18778	29013	30123	18694	37910	30252	14001	14286	16650	17243	15470	19992	13825	15228	15470	19362	12140	16344	27934	26613	25711	30935	30786	24611	TC013055	LG5	14676741	14720595	-	4267	protein_coding	- && sp|Q8NI08|NCOA7_HUMAN Nuclear receptor coactivator 7 OS=Homo sapiens OX=9606 GN=NCOA7 PE=1 SV=2 && PF07534:TLD|PF01476:LysM domain	LysM
TC010930	24398	24028	14955	48955	37935	41597	19337	19461	10553	14859	15681	12898	15089	9682	10523	14143	11301	9169	28730	34941	18795	35125	32022	17088	TC010930	LG5	1445119	1446287	+	921	protein_coding	- && sp|Q00871|CTRB1_PENVA Chymotrypsin BI OS=Penaeus vannamei OX=6689 PE=1 SV=1 && PF00089:Trypsin	Trypsin
TC000810	26188	18575	24164	17552	21682	21630	20157	22738	19838	19893	19666	19675	23367	21854	20809	27323	20067	23851	17535	26273	21864	24810	21194	17910	TC000810	LG2	6104259	6109694	+	2301	protein_coding	- && - && PF07716:Basic region leucine zipper	bZIP_2
TC033705	18651	13507	17203	21746	20663	17221	20193	25278	16229	21454	19310	25012	27761	21573	12974	19925	15591	14825	23129	36245	20833	27915	33942	25910	TC033705	LG7	8658004	8665524	-	5661	protein_coding	- && sp|P09848|LPH_HUMAN Lactase-phlorizin hydrolase OS=Homo sapiens OX=9606 GN=LCT PE=2 SV=3 && PF00232:Glycosyl hydrolase family 1	Glyco_hydro_1
TC003375	22851	23645	26331	28692	39747	32583	14296	13543	11125	28871	30322	36833	13422	6900	11975	11058	21143	5608	24333	18338	23427	28316	20530	22356	TC003375	LG3	4146909	4149071	-	1771	protein_coding	- && sp|B2D0J5|EST6_APIME Venom carboxylesterase-6 OS=Apis mellifera OX=7460 PE=2 SV=1 && PF00135:Carboxylesterase family	COesterase
TC033316	25685	22807	23245	15967	24162	19719	24883	22282	19070	13876	15565	14694	27318	25744	29278	25349	25032	29501	14301	21498	19499	17767	21293	17222	TC033316	LG6	579411	582696	+	1629	protein_coding	- && sp|P12234|MPCP_BOVIN Phosphate carrier protein, mitochondrial OS=Bos taurus OX=9913 GN=SLC25A3 PE=1 SV=1 && PF00153:Mitochondrial carrier protein	Mito_carr
TC033072	22357	22885	18778	13302	14741	13854	20618	21558	17478	13337	13951	13016	35582	32138	30686	35598	26129	33844	16320	25557	23781	16390	19823	11971	TC033072	LG5	5765725	5776377	+	1928	protein_coding	- && sp|Q6QEJ7|PROF_APIME Profilin OS=Apis mellifera OX=7460 PE=2 SV=1 && PF00235:Profilin	-
TC009232	16731	13244	15123	13601	11392	10894	24714	28303	20118	15113	17775	18145	38018	31960	22940	26929	24547	31196	19215	24239	19738	18217	33020	16739	TC009232	LG7	2845924	2847770	-	1750	protein_coding	- && sp|Q11174|CHIT_CAEEL Probable endochitinase OS=Caenorhabditis elegans OX=6239 GN=cht-1 PE=1 SV=1 && PF01607:Chitin binding Peritrophin-A domain	CBM_14
TC015986	20896	22309	24155	13115	17600	18617	15002	23560	18141	13836	12829	13259	26681	29250	30035	29871	23487	35567	16018	27497	28918	17923	18337	14155	TC015986	LG8	4557	40988	-	5203	protein_coding	- && sp|Q80Y17|L2GL1_MOUSE Lethal(2) giant larvae protein homolog 1 OS=Mus musculus OX=10090 GN=Llgl1 PE=1 SV=1 && PF08366:LLGL2	-
TC008761	18432	20562	24017	13606	14479	13917	21932	24948	18172	11249	10912	12492	29486	27741	27835	33312	24622	40550	18254	24426	22021	17376	20989	13151	TC008761	LG7	9609397	9611367	+	1639	protein_coding	- && sp|Q9NFP1|VNNL1_DROME Vanin-like protein 1 OS=Drosophila melanogaster OX=7227 GN=vanin-like PE=1 SV=1 && PF00795:Carbon-nitrogen hydrolase	CN_hydrolase
TC000685	24193	21082	24024	12813	18605	19635	17910	25467	21659	14358	13965	16527	18037	21144	26044	19910	13246	27877	22455	28190	29445	20265	24185	23167	TC000685	LG2	7597187	7605179	-	4093	protein_coding	- && sp|Q01989|MYS9_DROME Myosin heavy chain 95F OS=Drosophila melanogaster OX=7227 GN=jar PE=2 SV=4 && PF16521:Myosin VI cargo binding domain|PF00063:Myosin head (motor domain)	Myosin_head
TC010413	14040	23051	17585	16969	19838	16170	25855	20844	16395	14725	16848	16509	26228	26261	27141	27349	28370	29039	13270	28248	23486	17814	17978	14808	TC010413	LG5	7482987	7483738	-	565	protein_coding	- && sp|P08570|RLA1_DROME 60S acidic ribosomal protein P1 OS=Drosophila melanogaster OX=7227 GN=RpLP1 PE=1 SV=2 && PF00428:60s Acidic ribosomal protein	-
TC003216	7879	10402	15082	8216	12585	22182	13209	29353	19589	21839	24480	27800	16970	17217	16255	13265	16671	16879	29290	36886	36696	26043	33895	24339	TC003216	LG3	54578	59744	-	1793	protein_coding	- && sp|O43934|MFS11_HUMAN UNC93-like protein MFSD11 OS=Homo sapiens OX=9606 GN=MFSD11 PE=1 SV=2 && PF05978:Ion channel regulatory protein UNC-93	-
TC003672	15680	22455	19979	16211	20274	17339	25329	20922	16590	13982	15440	15088	26684	25456	26509	27737	26795	27613	14518	27484	22734	17156	18719	14654	TC003672	LG3	12172506	12173420	+	678	protein_coding	- && sp|Q4GXG7|RL18_TIMBA 60S ribosomal protein L18 OS=Timarcha balearica OX=79517 GN=RpL18 PE=2 SV=1 && PF17135:Ribosomal protein 60S L18 and 50S L18e	-
TC033516	17679	16257	28120	17035	26370	21763	8456	24634	18092	17505	10752	17348	9170	11884	17230	12958	9941	16327	29685	35858	38074	34178	27416	27800	TC033516	LG7	1350391	1357684	-	3620	protein_coding	- && sp|E9PU17|ABCAH_RAT ATP-binding cassette sub-family A member 17 OS=Rattus norvegicus OX=10116 GN=Abca17 PE=2 SV=1 && PF12698:ABC-2 family transporter protein|PF00005:ABC transporter	ABC_tran
TC013661	13975	12811	13229	2638	2704	2413	14827	12656	11304	2929	2774	3026	80309	58512	42394	53003	56908	57764	7709	9203	10592	6400	11224	4449	TC013661	LG5	6635008	6636738	-	1564	protein_coding	- && sp|H9JW43|CDA8_BOMMO Chitin deacetylase 8 OS=Bombyx mori OX=7091 GN=CDA8 PE=1 SV=2 && -	-
TC005792	15931	22634	18931	16346	20337	16943	24144	21292	15842	13402	15390	15136	26429	26250	25874	27266	26056	27913	15111	27371	22433	17872	20105	14540	TC005792	LG8	7540647	7541750	-	683	protein_coding	- && sp|P46222|RL11_DROME 60S ribosomal protein L11 OS=Drosophila melanogaster OX=7227 GN=RpL11 PE=1 SV=2 && PF00281:Ribosomal protein L5|PF00673:ribosomal L5P family C-terminus	-
TC008778	14745	14730	19977	19096	26528	31066	18480	25735	18300	28685	28193	30081	13793	7034	6417	10483	10226	7295	25413	26447	27231	34789	27479	20298	TC008778	LG7	9821333	9823337	+	1771	protein_coding	- && sp|Q641X3|HEXA_RAT Beta-hexosaminidase subunit alpha OS=Rattus norvegicus OX=10116 GN=Hexa PE=2 SV=1 && PF14845:beta-acetyl hexosaminidase like|PF00728:Glycosyl hydrolase family 20, catalytic domain	Glyco_hydro_20
TC010434	20291	20509	23143	14225	25506	19828	12344	15280	12172	13025	11940	12394	21105	16474	24662	21825	26380	22662	14705	33994	37139	25801	22516	18836	TC010434	LG5	7301756	7313233	-	4699	protein_coding	- && sp|P91660|L259_DROME Probable multidrug resistance-associated protein lethal(2)03659 OS=Drosophila melanogaster OX=7227 GN=l(2)03659 PE=2 SV=4 && PF00005:ABC transporter|PF00664:ABC transporter transmembrane region	ABC_membrane
TC002585	26566	17840	20138	9771	21452	14650	21831	20045	15946	19509	17745	18230	35118	28724	23663	28639	22000	26035	17713	18303	18802	15540	16705	10627	TC002585	LG3	22768317	22804204	-	3913	protein_coding	- && sp|P82808|GFPT1_RAT Glutamine--fructose-6-phosphate aminotransferase [isomerizing] 1 OS=Rattus norvegicus OX=10116 GN=Gfpt1 PE=1 SV=3 && PF13522:Glutamine amidotransferase domain|PF01380:SIS domain	SIS
TC014757	16279	22103	19630	16250	19717	16926	24546	21208	16523	13612	15446	15676	24932	24256	22049	25633	26351	25486	15437	27802	22340	18195	20039	14789	TC014757	LG5	14722637	14723995	+	677	protein_coding	- && sp|O76756|RS8_APIME 40S ribosomal protein S8 OS=Apis mellifera OX=7460 GN=RpS8 PE=2 SV=2 && PF01201:Ribosomal protein S8e	-
TC031579	27501	20515	21796	14289	16077	12754	16232	19954	16700	10236	10916	11516	29434	26987	26468	32559	21377	31138	16332	25051	23292	17656	20585	14366	TC031579	LGX	7775116	7780886	-	2980	protein_coding	- && sp|Q63598|PLST_RAT Plastin-3 OS=Rattus norvegicus OX=10116 GN=Pls3 PE=1 SV=2 && PF00307:Calponin homology (CH) domain|PF13499:EF-hand domain pair	CH
TC015014	23262	19953	25515	16392	18843	16047	14759	22405	18420	11216	10020	11409	21491	24413	28077	28746	19141	31086	16057	24065	25857	18701	18373	17075	TC015014	LG6	5017339	5042764	+	5958	protein_coding	- && sp|P29742|CLH_DROME Clathrin heavy chain OS=Drosophila melanogaster OX=7227 GN=Chc PE=1 SV=1 && PF09268:Clathrin, heavy-chain linker|PF01394:Clathrin propeller repeat|PF13838:Clathrin-H-link|PF00637:Region in Clathrin and VPS	-
TC001978	19487	29609	23583	61865	40346	17973	14531	24601	16984	12106	7438	7116	18661	9023	32174	10981	34295	15037	25106	12822	26257	9607	6185	3905	TC001978	KQ971466	65286	70510	+	4327	protein_coding	- && sp|P80457|XDH_BOVIN Xanthine dehydrogenase/oxidase OS=Bos taurus OX=9913 GN=XDH PE=1 SV=4 && PF00941:FAD binding domain in molybdopterin dehydrogenase|PF01315:Aldehyde oxidase and xanthine dehydrogenase, a/b hammerhead domain|PF03450:CO dehydrogenase flavoprotein C-terminal domain|PF02738:Molybdopterin-binding domain of aldehyde dehydrogenase|PF01799:[2Fe-2S] binding domain	-
TC005895	33381	19388	19909	14792	13570	14118	16280	22037	18871	15458	12929	13167	22765	27407	25833	33825	19004	28260	15680	18446	21126	17499	17595	14842	TC005895	LG8	5900368	5915555	-	3488	protein_coding	- && sp|Q23978|MY31D_DROME Unconventional myosin ID OS=Drosophila melanogaster OX=7227 GN=Myo31DF PE=1 SV=1 && PF00063:Myosin head (motor domain)|PF06017:Unconventional myosin tail, actin- and lipid-binding	Myosin_head
TC008359	35579	14208	30267	80483	52973	82028	15497	9791	11255	13060	11281	10361	3858	2919	2733	5751	2822	4275	12862	18729	7052	24600	15387	7740	TC008359	LG4	8997520	8999435	+	1706	protein_coding	- && sp|O16099|MAL2_DROVI Maltase 2 OS=Drosophila virilis OX=7244 GN=Mal-B2 PE=3 SV=2 && PF00128:Alpha amylase, catalytic domain	-
TC031754	18722	17005	17798	14053	14086	14345	15300	19681	16626	17693	19805	20977	28516	22785	19253	28779	20913	21397	15931	23578	26612	20689	20721	19660	TC031754	KQ973453	187467	191661	+	2495	protein_coding	- && sp|P19109|DDX17_DROME ATP-dependent RNA helicase p62 OS=Drosophila melanogaster OX=7227 GN=Rm62 PE=1 SV=3 && PF00270:DEAD/DEAH box helicase|PF00271:Helicase conserved C-terminal domain	DEAD
TC011085	14412	21509	15097	14361	17499	14293	21310	18413	14657	13556	15969	16720	27117	26091	24765	25321	26238	24980	14273	28757	21730	16235	23029	15111	TC011085	KQ971410	615986	616988	-	762	protein_coding	- && sp|C0HKA0|RS14A_DROME 40S ribosomal protein S14a OS=Drosophila melanogaster OX=7227 GN=RpS14a PE=1 SV=1 && PF00411:Ribosomal protein S11	-
TC014289	14700	16913	15724	13806	15284	14864	20626	18353	14825	18111	20725	21826	26348	22320	16986	26543	21879	21614	17402	27150	21230	20396	21992	16551	TC014289	LG5	8502115	8503376	+	880	protein_coding	- && sp|Q75VN3|TCTP_BOMMO Translationally-controlled tumor protein homolog OS=Bombyx mori OX=7091 GN=Tctp PE=2 SV=1 && PF00838:Translationally controlled tumour protein	-
TC031476	29623	19821	23013	14738	19973	14440	21705	24743	22142	13175	11772	13225	23607	22792	24772	24413	14048	24560	14054	19033	17605	18474	17376	14852	TC031476	LG3	3854160	3858235	+	3227	protein_coding	- && sp|Q23979|MY61F_DROME Unconventional myosin IC OS=Drosophila melanogaster OX=7227 GN=Myo61F PE=1 SV=3 && PF00063:Myosin head (motor domain)|PF06017:Unconventional myosin tail, actin- and lipid-binding	Myosin_head
TC009589	19621	22331	22863	21757	22138	12987	18991	15829	12061	7726	9468	9718	26110	23336	27622	32578	29105	30636	11252	24714	24169	14816	13792	10036	TC009589	LG7	2981839	2985129	+	1531	protein_coding	- && sp|O17449|TBB1_MANSE Tubulin beta-1 chain OS=Manduca sexta OX=7130 PE=2 SV=1 && PF00091:Tubulin/FtsZ family, GTPase domain|PF03953:Tubulin C-terminal domain	Tubulin
TC004949	25629	19358	23974	19124	23664	21587	15979	22131	19611	16966	15551	13082	21665	16830	17504	20468	19205	17465	14116	21094	22058	19579	19939	16793	TC004949	LG2	4969373	4979486	+	2722	protein_coding	- && sp|Q93050|VPP1_HUMAN V-type proton ATPase 116 kDa subunit a1 OS=Homo sapiens OX=9606 GN=ATP6V0A1 PE=1 SV=3 && PF01496:V-type ATPase 116kDa subunit family	-
TC002465	30320	28105	31159	58713	43623	31979	12111	14817	11250	17685	7125	11427	5383	3684	1758	6671	3086	2435	27628	22564	14496	32489	22292	22420	TC002465	LG3	28040659	28049194	-	2996	protein_coding	- && sp|Q8VHC8|MA2B1_CAVPO Lysosomal alpha-mannosidase OS=Cavia porcellus OX=10141 GN=MAN2B1 PE=2 SV=1 && PF09261:Alpha mannosidase middle domain|PF01074:Glycosyl hydrolases family 38 N-terminal domain|PF07748:Glycosyl hydrolases family 38 C-terminal domain|PF17677:Glycosyl hydrolases family 38 C-terminal beta sandwich domain	-
TC009174	24058	24162	25350	18274	19056	13806	16795	19322	15480	8559	9463	10184	22581	25073	27468	29208	21851	30324	12290	21441	23077	15385	16181	12193	TC009174	LG7	3408057	3412590	-	2849	protein_coding	- && sp|Q7KN62|TERA_DROME Transitional endoplasmic reticulum ATPase TER94 OS=Drosophila melanogaster OX=7227 GN=TER94 PE=1 SV=1 && PF02933:Cell division protein 48 (CDC48), domain 2|PF02359:Cell division protein 48 (CDC48), N-terminal domain|PF17862:AAA+ lid domain|PF09336:Vps4 C terminal oligomerisation domain|PF00004:ATPase family associated with various cellular activities (AAA)	AAA
TC013000	56058	22655	29964	38970	32455	12436	11393	11602	12871	8732	7080	9295	17015	18216	20302	27083	17212	20248	8443	15871	19583	19023	11459	13017	TC013000	LG5	15359352	15371596	-	6861	protein_coding	- && sp|Q9LV03|GLUT1_ARATH Glutamate synthase 1 [NADH], chloroplastic OS=Arabidopsis thaliana OX=3702 GN=GLT1 PE=1 SV=2 && PF04898:Glutamate synthase central domain|PF00310:Glutamine amidotransferases class-II|PF01493:GXGXG motif|PF14691:Dihydroprymidine dehydrogenase domain II, 4Fe-4S cluster|PF01645:Conserved region in glutamate synthase|PF07992:Pyridine nucleotide-disulphide oxidoreductase	GATase_2
TC005725	25890	20957	24740	20565	28214	23650	15957	18978	16580	15357	14512	14976	18324	18187	17921	19412	14955	19713	16302	19383	17602	18727	20463	18127	TC005725	LG8	8437711	8449397	-	2959	protein_coding	- && sp|Q99KI0|ACON_MOUSE Aconitate hydratase, mitochondrial OS=Mus musculus OX=10090 GN=Aco2 PE=1 SV=1 && PF00694:Aconitase C-terminal domain|PF00330:Aconitase family (aconitate hydratase)	Aconitase
TC033012	21804	18964	16206	19646	27320	26471	28702	26917	16109	20723	22510	20065	16286	13771	9699	11450	9303	12225	20141	24353	14467	24075	23410	14714	TC033012	LG5	1521986	1527854	-	1697	protein_coding	- && sp|P17207|SER3_DROME Serine protease 3 OS=Drosophila melanogaster OX=7227 GN=Jon99Ci PE=2 SV=2 && PF00089:Trypsin	Trypsin
TC008261	15948	21157	18086	14676	17794	15581	22659	19680	15055	12092	14238	14658	25857	23635	23762	24706	24308	25152	13992	25398	21233	16592	19123	13718	TC008261	LG4	7477924	7479825	+	903	protein_coding	- && sp|P02350|RS31_XENLA 40S ribosomal protein S3-A OS=Xenopus laevis OX=8355 GN=rps3-a PE=2 SV=2 && PF00189:Ribosomal protein S3, C-terminal domain|PF07650:KH domain	-
TC004425	22902	15816	20908	15049	17014	10670	15853	19882	17730	4689	6733	5886	23480	28380	36206	32301	23313	41998	9777	22216	20907	14951	12988	8572	TC004425	LG2	5348693	5353051	-	2376	protein_coding	- && sp|P29844|BIP_DROME Endoplasmic reticulum chaperone BiP OS=Drosophila melanogaster OX=7227 GN=Hsc70-3 PE=1 SV=2 && PF00012:Hsp70 protein	HSP70
TC004462	14386	20530	15979	14013	14909	13995	21229	17448	13892	12485	13912	15234	25781	23883	22465	22273	22556	24016	13540	25257	19861	15820	20252	13289	TC004462	LG2	4736534	4737946	-	721	protein_coding	- && sp|Q6EV23|RS23_PAPDA 40S ribosomal protein S23 OS=Papilio dardanus OX=77259 GN=RpS23 PE=2 SV=1 && PF00164:Ribosomal protein S12/S23	Ribosomal_S12
TC003367	14763	20606	16867	14187	17879	13802	21383	18881	15236	11657	14598	14454	23949	23883	18616	24007	24022	25755	11679	23200	20797	14423	17782	13066	TC003367	LG3	2691468	2694990	+	2521	protein_coding	- && sp|Q5E988|RS5_BOVIN 40S ribosomal protein S5 OS=Bos taurus OX=9913 GN=RPS5 PE=2 SV=3 && PF00177:Ribosomal protein S7p/S5e	-
TC011204	14396	20111	16496	14202	17674	14534	22509	18742	14316	11095	13438	13582	25466	22454	23962	23362	23328	24072	12026	22704	19182	15232	17580	13134	TC011204	LG10	2345266	2351080	-	907	protein_coding	- && sp|P30736|RL15_CHITE 60S ribosomal protein L15 OS=Chironomus tentans OX=7153 GN=RpL15 PE=3 SV=3 && PF00827:Ribosomal L15	-
TC009214	13851	20565	16444	14218	16914	15107	22154	19561	14578	12493	14393	15051	23979	22057	20062	22733	22709	22806	13570	24394	19369	15676	17923	12613	TC009214	LG7	3065683	3066845	-	681	protein_coding	- && sp|P48155|RS7_MANSE 40S ribosomal protein S7 OS=Manduca sexta OX=7130 GN=RpS7 PE=2 SV=1 && PF01251:Ribosomal protein S7e	-
TC006782	12994	20430	14712	14657	17062	13282	20903	18240	13754	11380	13402	13221	25186	24013	23151	24073	25637	25640	11951	23286	20678	15253	17307	12786	TC006782	LG8	14200420	14201932	+	694	protein_coding	- && sp|P55935|RS9_DROME 40S ribosomal protein S9 OS=Drosophila melanogaster OX=7227 GN=RpS9 PE=1 SV=2 && PF00163:Ribosomal protein S4/S9 N-terminal domain|PF01479:S4 domain	S4
TC005431	7981	6353	8893	1682	11275	15164	8393	8844	10361	26800	56594	50741	13374	9719	4232	9175	13452	8496	22593	14962	32081	32058	27448	31229	TC005431	LG8	13220922	13221979	-	1014	protein_coding	- && sp|P07688|CATB_BOVIN Cathepsin B OS=Bos taurus OX=9913 GN=CTSB PE=1 SV=5 && PF08127:Peptidase family C1 propeptide|PF00112:Papain family cysteine protease	Peptidase_C1
TC009180	21004	25746	17743	16980	25071	17369	18829	23377	10466	16033	10264	14776	20245	20495	13902	21348	22949	19239	16142	14711	15090	17004	21946	10729	TC009180	LG7	3364216	3366124	-	1558	protein_coding	- && sp|Q91XA9|CHIA_MOUSE Acidic mammalian chitinase OS=Mus musculus OX=10090 GN=Chia PE=1 SV=2 && PF01607:Chitin binding Peritrophin-A domain|PF00704:Glycosyl hydrolases family 18	CBM_14
TC000290	20065	16621	16510	10766	14714	23760	23528	17162	24172	24801	24281	27399	21265	7745	5880	9247	9864	6444	24870	26140	11001	25268	25041	13882	TC000290	LG2	13392042	13392859	-	768	protein_coding	- && - && -	-
TC008667	12947	19811	14544	13438	15641	13829	22954	18189	13825	13521	14893	15522	23794	23106	19087	22414	23910	24195	12666	25458	19570	15060	18590	13386	TC008667	LG7	13799687	13800300	+	546	protein_coding	- && sp|P55828|RS20_DROME 40S ribosomal protein S20 OS=Drosophila melanogaster OX=7227 GN=RpS20 PE=1 SV=1 && PF00338:Ribosomal protein S10p/S20e	Ribosomal_S10
TC005088	16191	13695	15999	10608	13815	16934	10506	20421	15201	14017	11810	13723	23819	21392	21820	25892	18253	20900	18508	24435	24626	18809	21352	15582	TC005088	LG8	1773417	1812914	-	4869	protein_coding	- && sp|O35604|NPC1_MOUSE NPC intracellular cholesterol transporter 1 OS=Mus musculus OX=10090 GN=Npc1 PE=1 SV=2 && PF16414:Niemann-Pick C1 N terminus|PF02460:Patched family	-
TC012574	13876	20626	17077	21831	16164	16907	23596	22689	14916	14122	14851	19031	18671	12142	12515	13781	15682	11222	21580	24612	18618	26955	22556	14167	TC012574	LG9	11632168	11633272	+	842	protein_coding	- && sp|Q00871|CTRB1_PENVA Chymotrypsin BI OS=Penaeus vannamei OX=6689 PE=1 SV=1 && PF00089:Trypsin	Trypsin
TC032216	13178	19101	15822	13489	16379	13966	21709	18148	14249	12221	13802	15340	23145	21501	19551	23782	23457	24210	13250	23838	19838	15709	17997	13199	TC032216	LG2	12968829	12970756	+	1449	protein_coding	- && sp|Q9CR47|NSA2_MOUSE Ribosome biogenesis protein NSA2 homolog OS=Mus musculus OX=10090 GN=Nsa2 PE=2 SV=1 && PF00240:Ubiquitin family|PF01201:Ribosomal protein S8e	ubiquitin
TC008806	12339	17261	16192	7582	10214	14256	14256	12949	10270	12220	14234	14935	33533	30283	15727	28687	22522	27245	17770	21995	20549	14997	23149	11758	TC008806	LG7	10131318	10131848	+	480	protein_coding	- && - && PF14200:Ricin-type beta-trefoil lectin domain-like	-
TC015013	11858	19868	14156	13886	16794	14190	23409	17253	12912	11577	13749	13909	21724	22265	21467	22229	24024	26576	11821	24397	18532	13720	17798	13349	TC015013	LG6	5014889	5015887	+	503	protein_coding	- && sp|P05389|RLA2_DROME 60S acidic ribosomal protein P2 OS=Drosophila melanogaster OX=7227 GN=RpLP2 PE=1 SV=1 && PF00428:60s Acidic ribosomal protein	-
TC011861	14880	17634	17834	8975	12367	12437	18479	17302	14019	12017	14029	15047	26346	23852	21883	23296	21610	24383	15008	22492	21539	15495	17749	12450	TC011861	LG9	12438538	12440586	-	1592	protein_coding	- && sp|P19331|IM23_SCHMA 23 kDa integral membrane protein OS=Schistosoma mansoni OX=6183 PE=2 SV=1 && PF00335:Tetraspanin family	Tetraspannin
TC009808	11712	16587	25459	11709	34647	33762	11943	8628	13239	19391	20782	31353	7052	4096	4790	11072	6532	5164	25702	19049	22412	28462	30183	15176	TC009808	LG7	8484376	8491265	+	1885	protein_coding	- && sp|Q06GJ0|HEXC_OSTFU Chitooligosaccharidolytic beta-N-acetylglucosaminidase OS=Ostrinia furnacalis OX=93504 PE=1 SV=1 && PF14845:beta-acetyl hexosaminidase like|PF00728:Glycosyl hydrolase family 20, catalytic domain	Glyco_hydro_20
TC033449	7085	24401	11988	69126	47387	4397	6093	568	494	42	1658	419	8439	516	56859	7685	43796	4662	8641	42952	36456	11924	19359	1816	TC033449	LG6	8267908	8273118	+	1240	protein_coding	- && - && -	-
TC009413	19868	16489	18472	12927	17005	14919	16132	19623	16508	12077	13117	14188	19432	18680	18374	22655	15886	21995	14703	19754	19762	17977	18577	16986	TC009413	LG7	1517373	1528990	-	2123	protein_coding	- && sp|Q99PA3|BASI_CRIGR Basigin (Fragment) OS=Cricetulus griseus OX=10029 GN=BSG PE=2 SV=1 && PF07679:Immunoglobulin I-set domain	I-set
TC007189	10509	14172	16803	33125	46751	25806	7399	12225	7483	17201	12279	20921	5191	3769	3695	6403	8720	2484	33519	30204	21104	33781	18053	17899	TC007189	LG4	7874561	7876123	-	1364	protein_coding	- && sp|O46107|LIP1_DROME Lipase 1 OS=Drosophila melanogaster OX=7227 GN=Lip1 PE=2 SV=2 && PF04083:Partial alpha/beta-hydrolase lipase region	-
TC014362	13672	18742	15872	13306	16386	14384	19926	17093	14115	11908	13404	13715	20711	20560	19865	22803	21609	21461	13499	22906	18390	15170	16191	12856	TC014362	LG5	9738180	9738982	+	803	protein_coding	- && sp|P36241|RL19_DROME 60S ribosomal protein L19 OS=Drosophila melanogaster OX=7227 GN=RpL19 PE=1 SV=2 && PF01280:Ribosomal protein L19e	-
TC008357	45434	18102	19022	101836	70118	19960	8919	3556	9537	4003	1535	5950	10247	4803	5444	9663	6608	7747	3880	10359	1816	23900	6569	8972	TC008357	LG4	8990190	8992183	+	1830	protein_coding	- && sp|O16099|MAL2_DROVI Maltase 2 OS=Drosophila virilis OX=7244 GN=Mal-B2 PE=3 SV=2 && PF00128:Alpha amylase, catalytic domain	-
TC000749	20432	15716	20070	11000	15481	13784	12010	16472	14230	9995	8051	9714	18411	22053	22896	24936	14390	26391	14165	19667	22073	16003	17439	16389	TC000749	LG2	6253397	6274100	-	7526	protein_coding	- && sp|P13395|SPTCA_DROME Spectrin alpha chain OS=Drosophila melanogaster OX=7227 GN=alpha-Spec PE=1 SV=2 && PF08726:Ca2+ insensitive EF hand|PF13499:EF-hand domain pair|PF00435:Spectrin repeat|PF00018:SH3 domain	SH3_1
TC004656	4022	7539	9131	12540	14178	16589	6937	11408	6141	16825	19244	29754	7422	6107	13111	8174	23208	9113	25684	32586	40840	22346	35052	22708	TC004656	LGX	1023817	1025031	+	1098	protein_coding	- && sp|Q8CIV3|LIPH_MOUSE Lipase member H OS=Mus musculus OX=10090 GN=Liph PE=2 SV=2 && PF00151:Lipase	Lipase
TC033913	13928	22201	12671	8889	14430	21935	18404	11100	9859	14732	14568	6093	26141	11620	6274	14791	21940	11731	17969	31047	37087	16141	17483	19513	TC033913	KQ972823	98157	125191	+	1075	protein_coding	- && sp|P08419|CEL2A_PIG Chymotrypsin-like elastase family member 2A OS=Sus scrofa OX=9823 GN=CELA2A PE=1 SV=1 && PF00089:Trypsin	Trypsin
TC031426	24916	19083	21873	38967	40686	39479	12370	13029	10309	15463	9249	8606	4571	2935	3401	6101	4259	3456	18388	23729	14149	30176	19138	15279	TC031426	LG10	4348516	4365157	-	2677	protein_coding	- && sp|Q4R4N7|GANAB_MACFA Neutral alpha-glucosidase AB OS=Macaca fascicularis OX=9541 GN=GANAB PE=2 SV=1 && PF01055:Glycosyl hydrolases family 31|PF13802:Galactose mutarotase-like	Glyco_hydro_31
TC033529	15525	13617	22486	14030	18052	14839	9600	14973	12336	10699	9703	10571	17978	19650	22262	25547	17302	22725	13818	20939	23959	16843	14863	16161	TC033529	LG7	932783	954217	+	8986	protein_coding	- && sp|Q9Y4G6|TLN2_HUMAN Talin-2 OS=Homo sapiens OX=9606 GN=TLN2 PE=1 SV=4 && PF08913:Vinculin Binding Site|PF09141:Talin, middle domain|PF01608:I/LWEQ domain	-
TC009177	14389	15463	45910	24953	72820	56990	8026	1821	4271	18108	18555	37435	876	668	525	3733	1263	697	9542	6230	8950	26927	7849	11330	TC009177	LG7	3385789	3387204	-	1219	protein_coding	- && sp|Q13231|CHIT1_HUMAN Chitotriosidase-1 OS=Homo sapiens OX=9606 GN=CHIT1 PE=1 SV=1 && PF00704:Glycosyl hydrolases family 18	-
TC012189	12788	10085	18003	15210	18691	16491	7815	20123	20091	18663	7949	20865	5154	9962	11701	14220	6928	10730	24110	27087	26777	25563	24622	23358	TC012189	LG9	3646522	3654836	-	6559	protein_coding	- && - && PF13637:Ankyrin repeats (many copies)|PF12796:Ankyrin repeats (3 copies)	-
TC031486	18005	13660	18528	10527	13857	16706	13007	17606	14854	15532	15047	15209	16880	16816	16365	19844	13470	16336	15122	20985	21862	20222	20363	16043	TC031486	LGX	1673809	1710570	+	5061	protein_coding	- && sp|P20482|CNC_DROME Segmentation protein cap'n'collar OS=Drosophila melanogaster OX=7227 GN=cnc PE=2 SV=3 && PF03131:bZIP Maf transcription factor	bZIP_Maf
TC014113	15524	16529	16778	13669	14355	12672	15330	15163	12534	10881	11497	11976	23085	22809	20738	26677	20251	23447	11845	19857	19224	13395	15770	11889	TC014113	LG5	5758820	5765628	+	4142	protein_coding	- && sp|Q4R4Y9|IF4A2_MACFA Eukaryotic initiation factor 4A-II OS=Macaca fascicularis OX=9541 GN=EIF4A2 PE=2 SV=1 && PF00270:DEAD/DEAH box helicase|PF00271:Helicase conserved C-terminal domain	DEAD
TC010364	19192	18488	24678	20836	29882	29941	13884	18394	14135	17592	13751	16445	6137	8475	8355	9145	6552	11647	14021	21731	19026	17326	16541	15287	TC010364	LG3	24213633	24238246	+	6010	protein_coding	- && sp|Q6NYG8|DPYD_DANRE Dihydropyrimidine dehydrogenase [NADP(+)] OS=Danio rerio OX=7955 GN=dpyd PE=2 SV=1 && PF08669:Glycine cleavage T-protein C-terminal barrel domain|PF01266:FAD dependent oxidoreductase|PF14691:Dihydroprymidine dehydrogenase domain II, 4Fe-4S cluster|PF16350:FAD dependent oxidoreductase central domain|PF14697:4Fe-4S dicluster domain|PF07992:Pyridine nucleotide-disulphide ox…	GCV_T
TC031495	12613	17223	15332	13096	15510	13455	19819	16595	13017	10920	12011	12450	22432	20726	21966	22032	20644	22175	10969	20395	17584	12876	15530	11364	TC031495	LGX	2858286	2862865	+	1452	protein_coding	- && sp|Q962U1|RL13_SPOFR 60S ribosomal protein L13 OS=Spodoptera frugiperda OX=7108 GN=RpL13 PE=2 SV=1 && PF01294:Ribosomal protein L13e|PF00628:PHD-finger	PHD
TC005620	14094	14402	17958	11757	16219	18230	11932	19540	16381	15305	13892	15539	13316	14605	15670	17445	11516	14917	16652	20500	21149	20159	19282	18534	TC005620	LG8	10559125	10579798	-	17482	protein_coding	- && - && -	-
TC010516	23499	12466	21943	11012	19590	19070	13907	12289	11746	15912	12334	12278	21295	15423	12427	24742	16883	14767	11659	13178	12312	16602	20846	20645	TC010516	LG3	14586359	14615504	-	2728	protein_coding	- && sp|Q9Y115|UN93L_DROME UNC93-like protein OS=Drosophila melanogaster OX=7227 GN=CG4928 PE=2 SV=1 && PF05978:Ion channel regulatory protein UNC-93	-
TC007928	12199	17709	12399	11075	15268	11587	22778	16151	12794	11212	13218	12228	21783	20424	19424	20157	20589	22019	12965	20462	16460	14116	16401	12532	TC007928	LG4	2853664	2854448	+	563	protein_coding	- && sp|Q962R9|RS10_SPOFR 40S ribosomal protein S10 OS=Spodoptera frugiperda OX=7108 GN=RpS10 PE=2 SV=1 && PF03501:Plectin/S10 domain	-
TC002936	18597	18774	20715	12414	17198	12965	14499	18776	15993	6972	7585	8344	18614	19544	22670	20682	16151	26484	10798	17690	18349	13421	13066	12837	TC002936	LG3	6040565	6046218	-	3541	protein_coding	- && sp|Q9W0S7|SND1_DROME Staphylococcal nuclease domain-containing protein 1 OS=Drosophila melanogaster OX=7227 GN=Tudor-SN PE=1 SV=1 && PF00567:Tudor domain|PF00565:Staphylococcal nuclease homologue	-
TC004468	11326	17563	13797	12220	15657	13647	19705	17125	13005	11173	12904	13263	20760	19097	18267	20381	20100	20732	11692	21435	17552	13989	14476	10835	TC004468	LG2	4617520	4618418	-	674	protein_coding	- && sp|Q8WQI7|RL18A_SPOFR 60S ribosomal protein L18a OS=Spodoptera frugiperda OX=7108 GN=RpL18A PE=2 SV=1 && PF01775:Ribosomal proteins 50S-L18Ae/60S-L20/60S-L18A	-
TC012093	25474	20732	30032	13918	25304	19763	17832	9112	11542	17852	17279	23041	15138	10522	7748	11991	10068	7544	12890	10664	14215	20364	15029	12191	TC012093	LG9	6075601	6082308	-	2429	protein_coding	- && - && PF03281:Mab-21 protein	-
TC001259	14570	9821	11997	12247	15089	16128	20208	23163	16447	17006	16928	16664	13041	13016	6500	8973	7391	7434	20237	25708	20755	21059	26037	19736	TC001259	LG2	13318721	13322480	+	3137	protein_coding	- && sp|P91885|AMPN_MANSE Aminopeptidase N OS=Manduca sexta OX=7130 GN=APN2 PE=1 SV=2 && PF11838:ERAP1-like C-terminal domain|PF01433:Peptidase family M1 domain|PF17900:Peptidase M1 N-terminal domain	-
TC002601	36045	20874	21584	31289	41942	22376	14896	6963	8407	9914	7529	9396	13696	9567	7670	15241	11351	9274	9216	13837	9775	19412	14766	12006	TC002601	LG3	22215106	22235425	-	1650	protein_coding	- && sp|P20478|GLNA2_DROME Glutamine synthetase 2 cytoplasmic OS=Drosophila melanogaster OX=7227 GN=Gs2 PE=2 SV=3 && PF03951:Glutamine synthetase, beta-Grasp domain|PF00120:Glutamine synthetase, catalytic domain	-
TC033918	7323	8927	9733	14388	12687	12826	8352	22775	15932	7342	6869	12222	10999	5303	13252	5440	12887	6025	27196	44342	49075	24042	19471	19182	TC033918	LG8	630274	638606	-	3860	protein_coding	- && sp|Q9VRC9|NPC1B_DROME NPC intracellular cholesterol transporter 1 homolog 1b OS=Drosophila melanogaster OX=7227 GN=Npc1b PE=2 SV=2 && PF12349:Sterol-sensing domain of SREBP cleavage-activation|PF02460:Patched family|PF16414:Niemann-Pick C1 N terminus	-
TC006408	16620	19165	17923	15690	19541	15434	18131	17586	14296	11531	10953	10751	17934	16364	17909	17411	17128	20110	9440	18130	16133	11966	15083	10606	TC006408	LG8	8492850	8495724	+	1268	protein_coding	- && sp|Q94920|VDAC_DROME Voltage-dependent anion-selective channel OS=Drosophila melanogaster OX=7227 GN=porin PE=1 SV=3 && PF01459:Eukaryotic porin	-
TC006610	7477	16736	16124	12986	23212	24805	14681	18821	12629	18169	23965	23615	6845	6066	7735	5416	10957	7847	16958	27678	19846	17938	18944	16370	TC006610	LG8	11962911	11963360	+	450	protein_coding	- && - && -	-
TC015221	13615	9452	8609	3164	6236	6153	9805	8270	6490	6471	6968	6439	54282	45617	23979	46909	31742	33164	6632	9681	9250	5915	11297	5478	TC015221	LG8	7047239	7049686	-	874	protein_coding	- && sp|Q09476|PXL1_CAEEL Paxillin homolog 1 OS=Caenorhabditis elegans OX=6239 GN=pxl-1 PE=1 SV=2 && PF00412:LIM domain	LIM
TC034688	2595	9021	6507	4580	8021	6035	12576	15390	6622	5529	6606	10964	30825	19758	25857	14151	21625	12994	25593	43215	36292	15067	20834	12643	TC034688	LG5	5255143	5255744	+	503	protein_coding	- && - && PF02221:ML domain	-
TC015617	13014	19520	9835	13824	19173	13974	14717	16197	11109	12590	17975	18895	11961	9044	12472	10386	16736	6216	20341	19365	21736	28697	21461	13872	TC015617	LG6	3491896	3492749	+	804	protein_coding	- && sp|Q90629|TRY3_CHICK Trypsin II-P29 OS=Gallus gallus OX=9031 PE=2 SV=1 && PF00089:Trypsin	Trypsin
TC032904	12041	15993	16160	19922	17392	15066	18748	25167	14129	14467	10723	19263	11326	7763	5168	8818	6672	5625	25292	26675	18312	22961	17883	16003	TC032904	LG4	11321712	11326441	-	1940	protein_coding	- && sp|Q23498|ASM2_CAEEL Sphingomyelin phosphodiesterase 2 OS=Caenorhabditis elegans OX=6239 GN=asm-2 PE=1 SV=3 && PF00149:Calcineurin-like phosphoesterase	Metallophos
TC031441	20783	16064	13582	11277	15076	13731	15389	14781	11850	11746	12872	13734	18282	17072	15802	20645	16254	19305	11920	19351	16569	14294	17363	12884	TC031441	LG10	6551651	6566478	-	1594	protein_coding	- && sp|P06754|TPM1_DROME Tropomyosin-1, isoforms 9A/A/B OS=Drosophila melanogaster OX=7227 GN=Tm1 PE=1 SV=2 && PF00261:Tropomyosin	-
TC013536	12263	16606	14062	12133	14827	12632	17969	14676	11811	10182	11259	11710	19908	19587	18142	20717	20041	20468	11009	20097	16885	13398	14831	11162	TC013536	LG5	8308675	8309443	-	722	protein_coding	- && sp|Q4GXH6|RL17_BIPLU 60S ribosomal protein L17 OS=Biphyllus lunatus OX=197003 GN=RpL17 PE=2 SV=1 && PF00237:Ribosomal protein L22p/L17e	-
TC007957	9883	9779	12894	5878	15394	12501	20118	11486	13891	9086	18869	19953	18368	10748	13277	11084	11412	10229	24041	24222	25301	15706	23002	18820	TC007957	LG4	3203338	3204203	+	813	protein_coding	- && - && -	-
TC001004	11286	16605	13613	11921	14390	12536	18245	15125	11123	10192	12421	12529	20425	18480	16184	20647	19729	20153	11797	21410	17484	13809	14772	11038	TC001004	LG2	9646188	9646917	+	581	protein_coding	- && sp|P20342|RS15_XENLA 40S ribosomal protein S15 OS=Xenopus laevis OX=8355 GN=rps15 PE=2 SV=3 && PF00203:Ribosomal protein S19	-
TC001323	10765	17916	13656	6936	11514	14901	11201	13431	11741	17591	13705	10219	25993	20810	21130	20332	18744	18325	15180	19395	17890	12255	14410	7150	TC001323	LG2	14473017	14478321	+	3563	protein_coding	- && sp|Q7PRJ0|CTL12_ANOGA Choline transporter-like 2 OS=Anopheles gambiae OX=7165 GN=Ctl2 PE=3 SV=4 && PF04515:Plasma-membrane choline transporter	-
TC004989	12702	18859	18232	19100	17721	17898	12636	14981	11328	16764	17474	18592	11733	8900	7745	9147	9008	7696	18205	21782	19556	20310	19008	14723	TC004989	LG2	685558	691116	-	1473	protein_coding	- && sp|Q03168|ASPP_AEDAE Lysosomal aspartic protease OS=Aedes aegypti OX=7159 GN=AAEL006169 PE=1 SV=2 && PF00026:Eukaryotic aspartyl protease|PF07966:A1 Propeptide	Asp
TC013876	16492	13089	19012	11634	13460	11265	9322	14978	12764	8328	7173	8716	17019	20003	23071	27023	14531	24819	11758	15824	19427	14448	13533	13222	TC013876	LG5	2584709	2602937	-	7224	protein_coding	- && sp|O43432|IF4G3_HUMAN Eukaryotic translation initiation factor 4 gamma 3 OS=Homo sapiens OX=9606 GN=EIF4G3 PE=1 SV=2 && PF02847:MA3 domain|PF02020:eIF4-gamma/eIF5/eIF2-epsilon|PF02854:MIF4G domain	-
TC007032	7572	11166	17460	9697	16113	19645	14530	27959	20368	22018	22046	30241	2585	4194	4755	3016	6452	6764	15987	15879	22639	21740	17914	19838	TC007032	LG4	11288914	11294871	-	1884	protein_coding	- && sp|Q0VD19|ASM_BOVIN Sphingomyelin phosphodiesterase OS=Bos taurus OX=9913 GN=SMPD1 PE=2 SV=1 && PF00149:Calcineurin-like phosphoesterase	Metallophos
TC031278	12861	16118	15184	11442	13892	12383	17327	15918	11990	9945	11380	12244	20148	18426	18835	19785	18157	20540	10143	18352	16211	12823	14386	10770	TC031278	LG8	8468958	8481925	+	3228	protein_coding	- && sp|P62924|IF5A_SPOEX Eukaryotic translation initiation factor 5A OS=Spodoptera exigua OX=7107 GN=eIF-5A PE=2 SV=1 && PF13602:Zinc-binding dehydrogenase|PF01287:Eukaryotic elongation factor 5A hypusine, DNA-binding OB fold|PF08240:Alcohol dehydrogenase GroES-like domain|PF03556:Cullin binding	ADH_N
TC008801	23733	15366	20162	14379	15037	10886	8042	14660	13039	7723	6232	8009	16834	19636	21150	23809	12872	21431	11524	15726	18702	12875	13413	12794	TC008801	LG7	10025228	10046588	+	14669	protein_coding	- && sp|P37276|DYHC_DROME Dynein heavy chain, cytoplasmic OS=Drosophila melanogaster OX=7227 GN=Dhc64C PE=2 SV=2 && PF08385:Dynein heavy chain, N-terminal region 1|PF12781:ATP-binding dynein motor region|PF12780:P-loop containing dynein motor region D4|PF12775:P-loop containing dynein motor region|PF08393:Dynein heavy chain, N-terminal region 2|PF18198:Dynein heavy chain AAA lid domain|PF17852:Dy…	Dynein_heavy
TC003967	11511	16629	13377	11400	13294	11686	18170	15345	11506	9812	11140	11636	20185	18660	17379	19480	19732	20511	10563	20020	15766	12154	14559	10401	TC003967	LG3	29934097	29935621	-	999	protein_coding	- && sp|P55841|RL14_DROME 60S ribosomal protein L14 OS=Drosophila melanogaster OX=7227 GN=RpL14 PE=1 SV=1 && PF01929:Ribosomal protein L14	-
TC012754	23955	18908	20400	23651	23548	18646	17902	14848	12529	9652	8465	9604	13167	10560	14825	11584	12162	13851	10517	17773	11189	13284	14716	9091	TC012754	LG9	14256317	14259026	+	1497	protein_coding	- && sp|P15007|ENO_DROME Enolase OS=Drosophila melanogaster OX=7227 GN=Eno PE=1 SV=2 && PF00113:Enolase, C-terminal TIM barrel domain|PF03952:Enolase, N-terminal domain	-
TC034496	15005	5015	8571	20792	12641	13857	8037	14305	10513	24912	15729	9811	14215	23527	14515	16571	10099	15106	24152	21552	14565	17956	12086	11133	TC034496	KQ972548	16498	17730	-	922	protein_coding	- && sp|Q8TGM7|ART2_YEAST Putative uncharacterized protein ART2 OS=Saccharomyces cerevisiae (strain ATCC 204508 / S288c) OX=559292 GN=ART2 PE=5 SV=1 && -	-
TC007920	11106	16454	12813	11648	13080	11371	18788	14435	11333	10279	11576	12912	20167	17513	17879	18115	18034	19252	10904	20053	15413	12389	15818	10878	TC007920	LG4	2763494	2764687	+	638	protein_coding	- && sp|P47830|RL27A_XENLA 60S ribosomal protein L27a OS=Xenopus laevis OX=8355 GN=rpl27a PE=2 SV=2 && PF00828:Ribosomal proteins 50S-L15, 50S-L18e, 60S-L27A	-
TC012437	18612	15076	22245	12414	15208	14958	14560	19783	15750	16111	15081	12294	12223	13440	13200	11585	10766	13602	10355	18097	13002	14193	16697	11013	TC012437	LG9	7384714	7389988	+	2321	protein_coding	- && sp|Q07994|NCPR_MUSDO NADPH--cytochrome P450 reductase OS=Musca domestica OX=7370 PE=2 SV=1 && PF00667:FAD binding domain|PF00258:Flavodoxin|PF00175:Oxidoreductase NAD-binding domain	NAD_binding_1
TC005459	11736	13303	13239	6268	8389	12588	11762	18505	13243	11152	10772	10359	23131	18625	16186	17669	16781	17689	13603	19879	23659	12376	16745	11348	TC005459	LG8	12784644	12804361	-	3586	protein_coding	- && - && PF05478:Prominin	Prominin
TC002098	9790	15521	11629	11054	12630	11888	17283	14551	11077	10846	12292	13712	18982	17501	15280	19549	18809	19108	11852	20657	16381	12823	14980	10765	TC002098	KQ973192	3925	4824	-	535	protein_coding	- && sp|P18077|RL35A_HUMAN 60S ribosomal protein L35a OS=Homo sapiens OX=9606 GN=RPL35A PE=1 SV=2 && PF01247:Ribosomal protein L35Ae	-
TC011082	13224	14759	15478	15778	12925	9242	12705	13694	10872	7691	8904	8569	21701	20478	18683	23452	21045	21229	9556	15760	17736	11900	12723	9599	TC011082	KQ971410	815763	825209	-	2101	protein_coding	- && sp|P40320|METK_DROME S-adenosylmethionine synthase OS=Drosophila melanogaster OX=7227 GN=Sam-S PE=2 SV=2 && PF02772:S-adenosylmethionine synthetase, central domain|PF02773:S-adenosylmethionine synthetase, C-terminal domain|PF00438:S-adenosylmethionine synthetase, N-terminal domain	-
TC032379	20454	20967	16306	13309	14187	13296	14543	21223	17897	13176	11483	12162	11165	10888	16285	11583	11861	16834	12110	11639	16442	13734	13292	11621	TC032379	LG3	5358599	5365821	+	2512	protein_coding	- && sp|P91679|PEPT1_DROME Peptide transporter family 1 OS=Drosophila melanogaster OX=7227 GN=yin PE=1 SV=2 && PF00854:POT family	-
TC001339	12010	14396	15304	13359	15451	13027	14506	17177	13927	15434	16125	14326	13579	8601	7679	11060	9431	6233	19744	23676	18756	21405	15995	14889	TC001339	LG2	14775315	14776737	+	1186	protein_coding	- && sp|Q5BLY5|ACPH1_APIME Venom acid phosphatase Acph-1 OS=Apis mellifera OX=7460 PE=1 SV=1 && PF00328:Histidine phosphatase superfamily (branch 2)	Acid_phosphat_A
TC004820	10869	15675	13622	13133	13323	9233	14136	13073	10278	7012	8807	8697	21404	19151	19448	21120	21592	20537	10240	18261	17770	11793	14031	9026	TC004820	LG2	2406474	2410930	+	802	protein_coding	- && sp|P54985|PPIA_BLAGE Peptidyl-prolyl cis-trans isomerase OS=Blattella germanica OX=6973 GN=CYPA PE=2 SV=1 && PF00160:Cyclophilin type peptidyl-prolyl cis-trans isomerase/CLD	Pro_isomerase
TC032740	9387	14870	11219	10180	12659	11018	16885	14046	10661	10423	12356	12719	18550	17414	16746	18570	18329	19182	10717	20172	16145	13166	14139	10690	TC032740	LG4	966893	969727	+	2058	protein_coding	- && sp|P39018|RS19A_DROME 40S ribosomal protein S19a OS=Drosophila melanogaster OX=7227 GN=RpS19a PE=1 SV=3 && PF01090:Ribosomal protein S19e|PF09404:KICSTOR complex C12orf66 like	-
TC012671	29529	13342	15917	13563	15388	12552	9719	15274	13621	9336	8386	8600	14179	17386	17602	21756	12126	20573	8287	12594	13905	12372	13154	11038	TC012671	LG9	12821906	12837276	+	4563	protein_coding	- && sp|Q7PPA5|ATC1_ANOGA Calcium-transporting ATPase sarcoplasmic/endoplasmic reticulum type OS=Anopheles gambiae OX=7165 GN=SERCA PE=3 SV=5 && PF00702:haloacid dehalogenase-like hydrolase|PF00690:Cation transporter/ATPase, N-terminus|PF00689:Cation transporting ATPase, C-terminus|PF00122:E1-E2 ATPase	E1-E2_ATPase
TC004789	19627	18136	21131	19211	21562	14262	15716	12048	9962	9031	10575	9465	13492	12171	13056	12377	14115	12771	10449	17448	18080	11852	13493	8934	TC004789	LGX	7235464	7240289	+	3080	protein_coding	- && sp|Q9D4D4|TKTL2_MOUSE Transketolase-like protein 2 OS=Mus musculus OX=10090 GN=Tktl2 PE=1 SV=1 && PF00456:Transketolase, thiamine diphosphate binding domain|PF02779:Transketolase, pyrimidine binding domain|PF02780:Transketolase, C-terminal domain	-
TC013477	11879	15481	12983	10832	13016	10492	17042	13884	11254	8871	10156	10331	19546	18689	19504	18464	19125	19319	9306	18079	15223	11195	14147	9975	TC013477	LG5	9038599	9039839	-	722	protein_coding	- && sp|Q8MUR4|RL13A_CHOPR 60S ribosomal protein L13a OS=Choristoneura parallela OX=106495 GN=RpL13A PE=2 SV=1 && PF00572:Ribosomal protein L13	-
TC006281	15637	13757	15460	12587	17316	15723	14298	15154	12520	12594	11738	11068	14623	12169	12720	15167	13984	13176	12211	18025	14273	15096	15722	13350	TC006281	LG8	6168002	6178922	+	1878	protein_coding	- && sp|Q9V3J1|VATH_DROME V-type proton ATPase subunit H OS=Drosophila melanogaster OX=7227 GN=VhaSFD PE=2 SV=2 && PF11698:V-ATPase subunit H|PF03224:V-ATPase subunit H	V-ATPase_H
TC009260	10428	15725	12479	10939	12418	11128	16930	12957	9980	9820	11207	11918	19075	17520	16873	19207	18339	18451	10420	18774	13954	11773	13866	10248	TC009260	LG7	2315797	2317036	-	885	protein_coding	- && sp|P80455|RS12_DROME 40S ribosomal protein S12 OS=Drosophila melanogaster OX=7227 GN=RpS12 PE=1 SV=2 && PF01248:Ribosomal protein L7Ae/L30e/S12e/Gadd45 family	-
TC004661	9342	12276	15354	13089	15170	19025	19285	27343	17677	17825	18769	21074	7006	4171	4351	5176	8523	3103	14149	22135	17815	16745	11003	13931	TC004661	LGX	1126687	1131777	+	3662	protein_coding	- && sp|Q01603|PERO_DROME Peroxidase OS=Drosophila melanogaster OX=7227 GN=Pxd PE=2 SV=2 && PF03098:Animal haem peroxidase	An_peroxidase
TC033517	9908	11195	16322	9630	16316	13331	9109	16442	12025	11908	11875	13292	8540	8046	11041	7689	10122	10620	19071	23968	23841	21485	19467	16426	TC033517	LG7	1345899	1350224	-	3156	protein_coding	- && sp|P78363|ABCA4_HUMAN Retinal-specific phospholipid-transporting ATPase ABCA4 OS=Homo sapiens OX=9606 GN=ABCA4 PE=1 SV=3 && PF00005:ABC transporter	ABC_tran
TC013598	11643	14378	16564	12120	14879	9968	14396	15040	12500	5276	6897	7336	16504	16624	18644	18137	16676	21421	9353	19899	18769	12103	12480	8640	TC013598	LGX	3277827	3282457	-	3537	protein_coding	- && sp|Q8JG64|PDIA3_CHICK Protein disulfide-isomerase A3 OS=Gallus gallus OX=9031 GN=PDIA3 PE=2 SV=1 && PF13848:Thioredoxin-like domain|PF00085:Thioredoxin	-
TC005377	22794	50540	45559	25910	21025	10429	12674	8318	4382	8673	14563	7602	15032	17210	6070	993	647	6018	4455	10396	6703	18163	8921	2559	TC005377	LG8	13932734	13936148	-	2333	protein_coding	- && sp|P14296|ARYA_MANSE Arylphorin subunit alpha OS=Manduca sexta OX=7130 PE=2 SV=1 && PF03722:Hemocyanin, all-alpha domain|PF03723:Hemocyanin, ig-like domain|PF00372:Hemocyanin, copper containing domain	-
TC007430	11060	14993	14063	7389	9018	9861	13233	11958	9614	8654	10839	9029	23227	19916	18703	19161	17700	18467	10565	17752	18889	10869	13527	8726	TC007430	LG4	4632347	4644170	-	789	protein_coding	- && sp|O46101|TSN2A_DROME Tetraspanin-2A OS=Drosophila melanogaster OX=7227 GN=Tsp2A PE=1 SV=1 && PF00335:Tetraspanin family	Tetraspannin
TC001360	15213	11998	11886	5766	7365	9502	9199	12719	10773	9745	8626	6876	21647	23849	21360	30011	17839	26433	9355	13203	14627	8808	9708	7301	TC001360	LG2	15030501	15033903	+	2764	protein_coding	- && sp|P35220|CTNA_DROME Catenin alpha OS=Drosophila melanogaster OX=7227 GN=alpha-Cat PE=1 SV=2 && PF01044:Vinculin family	-
TC010417	11550	11449	15772	10204	14207	13764	10285	15392	13372	11386	10773	12412	10050	9399	11640	10010	10829	11643	16004	20320	21573	19559	16507	15408	TC010417	LG5	7450008	7459978	-	3167	protein_coding	- && sp|Q0VCU1|ACOC_BOVIN Cytoplasmic aconitate hydratase OS=Bos taurus OX=9913 GN=ACO1 PE=2 SV=1 && PF00694:Aconitase C-terminal domain|PF00330:Aconitase family (aconitate hydratase)	Aconitase
TC013464	16086	18547	17522	12691	19446	13333	16102	15012	13504	7466	6978	8474	5927	10018	12564	7590	5460	22265	13023	18276	14192	18508	15788	9850	TC013464	LG5	9144778	9147159	-	1183	protein_coding	- && sp|A6JFQ6|CLVS1_RAT Clavesin-1 OS=Rattus norvegicus OX=10116 GN=Clvs1 PE=1 SV=1 && PF00650:CRAL/TRIO domain	-
TC010829	14136	14445	13142	5019	9549	9180	15849	15513	13778	7002	8005	8787	18793	18938	18846	17365	14323	18552	10823	16842	14370	11162	13636	10090	TC010829	LGX	6119927	6122234	-	1466	protein_coding	- && sp|O44388|TBB_TRITR Tubulin beta chain OS=Trichuris trichiura OX=36087 PE=3 SV=1 && PF03953:Tubulin C-terminal domain|PF00091:Tubulin/FtsZ family, GTPase domain	Tubulin
TC006444	9445	10812	12581	10062	11428	17201	9570	16764	10956	21978	26137	15792	9347	9836	11618	10909	9744	9816	9553	14944	19786	11924	14563	11411	TC006444	LG8	9329535	9332086	+	2398	protein_coding	- && sp|Q964T2|CP9E2_BLAGE Cytochrome P450 9e2 OS=Blattella germanica OX=6973 GN=CYP9E2 PE=2 SV=1 && PF00067:Cytochrome P450	p450
TC014806	10492	7517	14057	7909	9812	13700	8226	15789	11116	14362	9820	8745	16526	14504	17542	20593	13632	17873	11714	17421	15720	15079	13065	10720	TC014806	LG5	15327983	15339943	+	5739	protein_coding	- && - && -	-
TC007046	13738	13449	15798	12490	17836	14394	7449	14550	12259	10771	6678	8055	10369	11909	15613	15294	11534	14974	11178	18025	20232	14233	12556	12247	TC007046	LG4	10792746	10814882	-	8421	protein_coding	- && sp|Q9VL06|UFD4_DROME E3 ubiquitin-protein ligase Ufd4 OS=Drosophila melanogaster OX=7227 GN=Ufd4 PE=2 SV=1 && PF00632:HECT-domain (ubiquitin-transferase)|PF12796:Ankyrin repeats (3 copies)|PF07738:Sad1 / UNC-like C-terminal|PF06701:Mib_herc2	HECT
TC009010	14551	15650	14821	13259	19431	15232	15041	14357	11539	9421	9798	9012	13815	12941	14027	13136	13069	14811	9285	16163	13074	10905	11787	10504	TC009010	LG7	8813097	8816434	-	1213	protein_coding	- && sp|O01666|ATPG_DROME ATP synthase subunit gamma, mitochondrial OS=Drosophila melanogaster OX=7227 GN=ATPsyngamma PE=2 SV=2 && PF00231:ATP synthase	-
TC003228	9289	12064	12495	12904	10622	10855	8306	16534	11648	9578	12146	12366	11198	9106	13772	10369	13161	14100	15357	18038	23114	14192	18469	14727	TC003228	LG3	108019	112997	+	1933	protein_coding	- && sp|Q7PIR5|TRET1_ANOGA Facilitated trehalose transporter Tret1 OS=Anopheles gambiae OX=7165 GN=Tret1 PE=1 SV=3 && PF00083:Sugar (and other) transporter	Sugar_tr
TC007030	9883	15046	14299	15778	16347	16931	20322	20812	13218	13177	11534	18148	5076	3743	5118	4312	6156	4783	13693	20427	18671	16115	12907	17561	TC007030	LG4	11312157	11314291	-	1850	protein_coding	- && sp|Q54C16|SGMB_DICDI Sphingomyelin phosphodiesterase B OS=Dictyostelium discoideum OX=44689 GN=sgmB PE=3 SV=1 && PF00149:Calcineurin-like phosphoesterase	Metallophos
TC014727	16619	14532	16973	13704	16197	14799	17833	19440	15505	12469	11126	11952	10065	8404	7628	8355	7074	8053	12984	14241	13809	14203	14338	13073	TC014727	LG5	14129359	14132323	+	2356	protein_coding	- && sp|B1A4F7|VDDP4_VESVU Venom dipeptidyl peptidase 4 OS=Vespula vulgaris OX=7454 PE=1 SV=1 && PF00930:Dipeptidyl peptidase IV (DPP IV) N-terminal region|PF00326:Prolyl oligopeptidase family	-
TC004380	28587	17329	16433	19787	20976	11774	12822	10918	9214	7694	7870	8299	13404	11118	13353	15103	11033	13602	7766	12636	10376	11710	12271	9263	TC004380	LG10	6958173	6964570	+	2235	protein_coding	- && sp|O62619|KPYK_DROME Pyruvate kinase OS=Drosophila melanogaster OX=7227 GN=PyK PE=2 SV=2 && PF02887:Pyruvate kinase, alpha/beta domain|PF00224:Pyruvate kinase, barrel domain	PK
TC001751	12070	11713	12251	9454	14393	11534	13713	10246	8444	9467	11024	10648	20461	14160	15875	16624	11855	13209	16074	15948	13595	15302	14208	9517	TC001751	LGX	7984110	7986007	-	1898	protein_coding	- && sp|Q7ZWD4|UAP1L_DANRE UDP-N-acetylhexosamine pyrophosphorylase-like protein 1 OS=Danio rerio OX=7955 GN=uap1l1 PE=2 SV=1 && PF01704:UTP--glucose-1-phosphate uridylyltransferase	-
TC031545	17290	14780	12592	5770	9162	6825	11261	13023	10920	5439	6452	6289	22229	21515	21328	24262	15062	23467	8119	13381	13451	9410	11838	7807	TC031545	LGX	4938956	4941736	+	2057	protein_coding	- && sp|Q9NZN3|EHD3_HUMAN EH domain-containing protein 3 OS=Homo sapiens OX=9606 GN=EHD3 PE=1 SV=2 && PF16880:N-terminal EH-domain containing protein|PF00350:Dynamin family|PF12763:Cytoskeletal-regulatory complex EF hand|PF18150:Domain of unknown function (DUF5600)	-
TC016349	8832	8164	6432	9963	6563	9923	15979	13746	8363	11595	16202	14810	26361	23097	10909	11817	12918	9689	15725	17141	10883	14342	20169	7893	TC016349	LG7	6838181	6838954	+	673	protein_coding	- && - && PF03067:Lytic polysaccharide mono-oxygenase, cellulose-degrading	-
TC031004	11420	16884	17000	6021	6330	10694	19564	17972	14238	13924	11461	11426	19510	15898	11513	14796	13933	10991	12866	11317	15925	10587	11360	5862	TC031004	LG2	12105057	12109887	+	2289	protein_coding	- && sp|P35037|TRY3_ANOGA Trypsin-3 OS=Anopheles gambiae OX=7165 GN=TRYP3 PE=2 SV=5 && PF00089:Trypsin	Trypsin
TC007849	14832	13789	15632	11862	13713	17591	6180	14534	11245	14210	10114	8891	11640	11948	13684	15783	10688	12628	11270	16085	16199	13692	13348	11691	TC007849	LG4	1403001	1411907	+	6886	protein_coding	- && sp|Q92673|SORL_HUMAN Sortilin-related receptor OS=Homo sapiens OX=9606 GN=SORL1 PE=1 SV=2 && PF00057:Low-density lipoprotein receptor domain class A|PF15902:Sortilin, neurotensin receptor 3,|PF15901:Sortilin, neurotensin receptor 3, C-terminal|PF00041:Fibronectin type III domain|PF00058:Low-density lipoprotein receptor repeat class B	Ldl_recept_a
TC011769	32735	16718	11782	13030	18202	14730	18514	12594	9161	14890	15777	16235	10026	10559	7673	12563	10488	9397	5582	10268	7648	8461	11879	9011	TC011769	LG9	13734898	13735919	-	926	protein_coding	- && sp|Q1HPS0|MLR_BOMMO Myosin regulatory light chain 2 OS=Bombyx mori OX=7091 PE=1 SV=1 && PF13833:EF-hand domain pair	-
TC004026	3160	3233	9097	2970	2622	9321	18985	51285	22924	43292	50665	37530	7078	3986	2942	2304	2513	2179	3098	7053	5145	4586	4919	6784	TC004026	LG3	31249054	31251756	+	1286	protein_coding	- && sp|P04069|CBPB_ASTAS Carboxypeptidase B OS=Astacus astacus OX=6715 PE=1 SV=1 && PF00246:Zinc carboxypeptidase|PF02244:Carboxypeptidase activation peptide	-
TC004940	12422	12896	13566	6118	8878	10290	19703	18438	15987	8439	8338	11053	12864	12805	16022	12391	9229	17178	10896	22476	12650	11186	13966	8824	TC004940	LG2	4864629	4865456	+	724	protein_coding	- && sp|Q9VG96|GSTD4_DROME Glutathione S-transferase D4 OS=Drosophila melanogaster OX=7227 GN=GstD4 PE=1 SV=1 && PF14497:Glutathione S-transferase, C-terminal domain|PF13417:Glutathione S-transferase, N-terminal domain	-
TC030624	16195	13560	15198	10383	15206	13265	11192	14588	13655	10101	8753	8760	13110	13895	13716	15918	11742	14051	9684	15134	11284	12055	12911	11847	TC030624	LG5	4715429	4744466	-	3896	protein_coding	- && sp|Q60HE2|ODO1_MACFA 2-oxoglutarate dehydrogenase, mitochondrial OS=Macaca fascicularis OX=9541 GN=OGDH PE=2 SV=1 && PF00676:Dehydrogenase E1 component|PF02779:Transketolase, pyrimidine binding domain|PF16078:2-oxoglutarate dehydrogenase N-terminus|PF16870:2-oxoglutarate dehydrogenase C-terminal	-
TC004721	17761	8834	11436	11869	11927	11454	6074	11101	11009	12334	9721	11624	9230	12068	13605	23541	9625	12640	8268	12712	15993	14658	17151	19969	TC004721	LGX	4424095	4462233	-	27037	protein_coding	- && sp|Q23551|UNC22_CAEEL Twitchin OS=Caenorhabditis elegans OX=6239 GN=unc-22 PE=1 SV=3 && PF00041:Fibronectin type III domain|PF07679:Immunoglobulin I-set domain|PF00069:Protein kinase domain	Pkinase
TC005727	10431	14864	11678	8181	10457	10697	16288	13880	11313	8720	9082	10536	16688	14511	14355	14948	11379	15541	11503	17016	13711	12780	14728	10179	TC005727	LG8	8427093	8427848	-	708	protein_coding	- && - && -	-
TC031342	15898	10645	9857	1464	5048	13300	13701	13160	10647	14226	7447	5441	27189	23426	15103	26626	15068	14390	13100	14450	10266	9105	8925	4757	TC031342	LG10	1502335	1534867	+	7728	protein_coding	- && sp|Q09225|NRF6_CAEEL Nose resistant to fluoxetine protein 6 OS=Caenorhabditis elegans OX=6239 GN=nrf-6 PE=1 SV=3 && PF01757:Acyltransferase family	-
TC010489	15566	14211	14760	16892	12581	17182	3613	14807	8398	18109	17486	14675	10779	6302	11631	10989	8404	9293	10840	8816	13400	11461	20087	12699	TC010489	LG3	15715721	15765897	-	2957	protein_coding	- && sp|P37064|ASO_CUCPM L-ascorbate oxidase OS=Cucurbita pepo var. melopepo OX=3665 PE=1 SV=1 && PF00394:Multicopper oxidase|PF07732:Multicopper oxidase|PF07731:Multicopper oxidase	-
TC007136	22418	13805	10580	12428	15234	12690	14180	12930	8579	13401	13688	14839	12157	12169	9207	15614	12173	11968	6967	11961	10339	11330	14251	9737	TC007136	LG4	8861172	8865147	-	2297	protein_coding	- && sp|Q24400|MLP2_DROME Muscle LIM protein Mlp84B OS=Drosophila melanogaster OX=7227 GN=Mlp84B PE=1 SV=1 && PF00412:LIM domain	LIM
TC012647	13130	13627	12629	8649	10449	8659	11663	11798	9811	6988	8114	8493	19007	18122	16351	19706	15880	20002	8509	15260	14121	10394	11908	8659	TC012647	LG9	12477437	12480946	+	1655	protein_coding	- && sp|P61209|ARF1_DROME ADP-ribosylation factor 1 OS=Drosophila melanogaster OX=7227 GN=Arf79F PE=1 SV=2 && PF00025:ADP-ribosylation factor family	Arf
TC001574	17993	15180	10412	7367	7591	5792	13752	11577	8629	5300	6326	6813	23198	20308	19517	24728	17677	20348	9578	14560	11118	7662	10413	5518	TC001574	LG3	3469487	3473276	-	1088	protein_coding	- && sp|P45594|CADF_DROME Cofilin/actin-depolymerizing factor homolog OS=Drosophila melanogaster OX=7227 GN=tsr PE=1 SV=1 && PF00241:Cofilin/tropomyosin-type actin-binding protein	Cofilin_ADF
TC014882	12926	12403	13165	8226	10101	8450	10247	12886	10371	7899	8837	8689	16751	15426	16677	16978	12891	18420	10880	15889	16210	12381	13832	10428	TC014882	LG6	9169954	9191106	-	3336	protein_coding	- && sp|O45040|GBB1_HOMAM Guanine nucleotide-binding protein G(I)/G(S)/G(T) subunit beta-1 OS=Homarus americanus OX=6706 GN=GBETA1 PE=2 SV=1 && PF00400:WD domain, G-beta repeat	WD40
TC007406	9251	13297	11083	9931	11976	9924	15607	12848	9574	7897	9114	9787	15904	14492	15925	16341	15651	17258	9438	16571	14469	11313	12541	9345	TC007406	LG4	4975939	4976831	-	651	protein_coding	- && sp|Q963B7|RL9_SPOFR 60S ribosomal protein L9 OS=Spodoptera frugiperda OX=7108 GN=RpL9 PE=2 SV=1 && PF00347:Ribosomal protein L6	-
TC015237	13763	31643	18740	11801	21910	21264	32208	27814	17802	13858	12154	9893	5852	4647	3176	4488	4405	3915	4276	5085	6899	9530	8993	5409	TC015237	LG8	9384835	9386685	+	915	protein_coding	- && sp|Q16651|PRSS8_HUMAN Prostasin OS=Homo sapiens OX=9606 GN=PRSS8 PE=1 SV=1 && PF00089:Trypsin	Trypsin
TC010594	8963	12202	7287	2678	8413	15298	16890	13862	10177	14060	8094	6178	37885	22909	20811	11818	21519	7645	2478	17478	17368	6758	4795	1943	TC010594	LG7	5371225	5373653	-	2146	protein_coding	- && sp|Q27772|C1TC_SPOFR C-1-tetrahydrofolate synthase, cytoplasmic OS=Spodoptera frugiperda OX=7108 PE=2 SV=3 && PF01268:Formate--tetrahydrofolate ligase	-
TC007754	8635	13643	10273	9659	11144	9551	15492	12093	8731	8048	9278	10061	16640	15218	15455	16771	17015	16590	9427	17643	13580	11244	12321	8859	TC007754	LG4	488733	489546	-	482	protein_coding	- && sp|P18101|RL40_DROME Ubiquitin-60S ribosomal protein L40 OS=Drosophila melanogaster OX=7227 GN=RpL40 PE=1 SV=2 && PF01020:Ribosomal L40e family|PF00240:Ubiquitin family	ubiquitin
TC034347	10632	10521	13088	7323	9721	9008	8406	11834	9277	8879	8819	8272	14207	15206	17353	17807	12357	18632	11509	15494	16388	13075	15245	10327	TC034347	LG9	8648716	8721772	-	6183	protein_coding	- && - && -	-
TC003797	26325	13274	16142	13699	17334	14477	12604	11803	10838	10244	7492	8227	8892	11813	14018	12346	6329	12685	7864	11317	11871	12667	10850	10092	TC003797	LG3	16710052	16732174	-	3953	protein_coding	- && sp|P21448|MDR1_CRIGR ATP-dependent translocase ABCB1 OS=Cricetulus griseus OX=10029 GN=ABCB1 PE=1 SV=2 && PF00664:ABC transporter transmembrane region|PF00005:ABC transporter	ABC_membrane
TC008584	12968	14343	13613	19470	28567	18297	11423	17057	14634	11479	10517	13813	6429	4156	4542	4950	3434	8091	13645	13396	6813	22219	10533	7182	TC008584	LG2	1516737	1521607	+	1491	protein_coding	- && sp|Q9Y646|CBPQ_HUMAN Carboxypeptidase Q OS=Homo sapiens OX=9606 GN=CPQ PE=1 SV=1 && PF04389:Peptidase family M28	-
TC009485	10282	13618	10522	9357	11277	9424	14378	12422	9627	8068	9305	10206	16927	15397	16199	15139	14935	14847	8082	16086	12525	10683	12690	8860	TC009485	LG7	418371	419213	-	599	protein_coding	- && sp|Q9GNE2|RL23_AEDAE 60S ribosomal protein L23 OS=Aedes aegypti OX=7159 GN=RpL23-A PE=2 SV=1 && PF00238:Ribosomal protein L14p/L23e	-
TC003371	12852	11220	9020	4486	6523	7738	12386	10214	9488	8218	8775	8507	22577	21382	14665	24469	17154	19177	9284	13051	10328	9535	10922	7266	TC003371	LG3	2817796	2821515	+	1316	protein_coding	- && - && PF10601:LITAF-like zinc ribbon domain	-
TC003274	9717	13090	8027	13204	13536	10147	22573	17729	13037	11100	11547	14473	7843	5162	5550	6303	6571	7727	17268	22278	10757	13337	19522	8559	TC003274	LG3	631670	632414	+	644	protein_coding	- && - && PF01607:Chitin binding Peritrophin-A domain	CBM_14
TC009366	8754	11462	8765	6079	9500	9639	15507	13696	10197	9719	12753	13465	16302	14093	10425	17202	12421	13530	11411	16782	10703	12783	13087	10076	TC009366	LG7	1065006	1065778	+	570	protein_coding	- && sp|P13277|CYSP1_HOMAM Digestive cysteine proteinase 1 OS=Homarus americanus OX=6706 GN=LCP1 PE=1 SV=2 && PF08246:Cathepsin propeptide inhibitor domain (I29)	-
TC010367	14318	12781	12006	11176	15019	12166	13012	12709	10478	9627	10018	9185	14744	10615	11061	13386	12973	12094	9387	14764	11270	11923	12642	10223	TC010367	LG3	24497698	24502892	+	1063	protein_coding	- && sp|P54611|VATE_DROME V-type proton ATPase subunit E OS=Drosophila melanogaster OX=7227 GN=Vha26 PE=1 SV=1 && PF01991:ATP synthase (E/31 kDa) subunit	-
TC002472	9409	9625	13415	9706	11578	11548	8286	12120	10282	9104	9715	9760	11147	10757	12409	14514	10488	13565	12414	16520	17332	14450	15426	13559	TC002472	LG3	27786741	27818315	-	4715	protein_coding	- && sp|P18395|CSDE1_RAT Cold shock domain-containing protein E1 OS=Rattus norvegicus OX=10116 GN=Csde1 PE=2 SV=1 && PF00313:'Cold-shock' DNA-binding domain|PF12901:SUZ-C motif	CSD
TC032146	12403	11206	15331	10551	12401	10514	7908	11233	9450	8151	7224	6817	14305	13738	16174	17923	13008	16800	8617	14165	16823	11382	10028	9696	TC032146	LG2	10125021	10131818	-	5914	protein_coding	- && - && -	-
TC002492	10546	15407	11193	11358	12734	10143	15025	12970	9895	8117	8243	8264	14227	13935	14844	13632	14716	17058	7660	14605	12098	9116	11238	7478	TC002492	LG3	26749270	26753463	-	573	protein_coding	- && sp|P08879|NDKA_DROME Nucleoside diphosphate kinase OS=Drosophila melanogaster OX=7227 GN=awd PE=1 SV=3 && PF00334:Nucleoside diphosphate kinase	NDK
TC009512	11633	14432	12206	11466	14375	12188	13827	11709	8718	8265	9183	9388	14011	12545	14128	12570	12891	13927	7860	15443	12771	9754	11949	8589	TC009512	LG7	1765923	1767038	+	845	protein_coding	- && sp|P80971|COX42_THUOB Cytochrome c oxidase subunit 4 isoform 2, mitochondrial OS=Thunnus obesus OX=8241 PE=1 SV=2 && PF02936:Cytochrome c oxidase subunit IV	COX4
TC003405	13204	9319	13312	11158	13956	10375	9557	9044	6738	9728	9466	7540	16777	16046	12704	21026	13356	13759	6378	12919	12815	13425	10403	9420	TC003405	LG3	4347291	4365573	+	4327	protein_coding	- && sp|Q9V7S5|PICO_DROME Putative inorganic phosphate cotransporter OS=Drosophila melanogaster OX=7227 GN=Picot PE=2 SV=1 && PF07690:Major Facilitator Superfamily	MFS_1
TC031801	12846	8587	14132	9848	12254	12576	3281	14051	14369	13466	5271	10923	4903	9576	11335	11712	3905	10788	14282	14214	21339	18021	13880	16451	TC031801	KQ971409	399509	426251	+	9153	protein_coding	- && sp|Q99758|ABCA3_HUMAN Phospholipid-transporting ATPase ABCA3 OS=Homo sapiens OX=9606 GN=ABCA3 PE=1 SV=2 && PF12698:ABC-2 family transporter protein|PF00005:ABC transporter	ABC_tran
TC014081	13227	11303	15414	10637	12155	10824	6743	11610	9739	7774	6581	7186	12043	13948	15253	17285	11212	16017	9822	13335	16202	11455	10988	11122	TC014081	LG5	5442220	5455744	+	9089	protein_coding	- && sp|P51592|HYD_DROME E3 ubiquitin-protein ligase hyd OS=Drosophila melanogaster OX=7227 GN=hyd PE=1 SV=3 && PF00658:Poly-adenylate binding protein, unique domain|PF00632:HECT-domain (ubiquitin-transferase)|PF11547:E3 ubiquitin ligase EDD	HECT
TC034421	21348	17270	8008	2223	3220	5718	7264	4843	6213	9563	3904	4021	25738	31501	24022	30430	22510	17670	4978	6435	7386	5299	8509	3735	TC034421	LG9	12446047	12456019	+	3968	protein_coding	- && sp|Q8R3G9|TSN8_MOUSE Tetraspanin-8 OS=Mus musculus OX=10090 GN=Tspan8 PE=1 SV=1 && PF00335:Tetraspanin family	Tetraspannin
TC013525	6346	8738	8504	10589	12491	11195	9611	14770	12007	10974	11188	14844	9848	6302	8601	8297	9815	6710	17157	19796	18234	17275	15099	13340	TC013525	LG5	8430588	8431783	-	957	protein_coding	- && - && PF06585:Haemolymph juvenile hormone binding protein (JHBP)	-
TC015376	9862	12267	11361	8906	12088	10629	14769	13485	10199	8730	11444	11656	13747	12525	12170	13535	11422	13404	9257	14733	12798	10759	11655	9147	TC015376	LG6	75616	76364	+	575	protein_coding	- && sp|Q9V429|THIO2_DROME Thioredoxin-2 OS=Drosophila melanogaster OX=7227 GN=Trx-2 PE=1 SV=3 && PF00085:Thioredoxin	-
TC007932	9263	13081	10626	8874	9707	8673	14463	11733	8783	7321	8371	8648	16827	15056	12696	15731	16010	16435	8758	15924	12122	9482	12365	8394	TC007932	LG4	2909274	2910076	+	690	protein_coding	- && sp|P46778|RL21_HUMAN 60S ribosomal protein L21 OS=Homo sapiens OX=9606 GN=RPL21 PE=1 SV=2 && PF01157:Ribosomal protein L21e	-
TC000699	10171	10674	14363	19223	18127	15668	16131	14839	8252	13293	8474	9350	4660	3104	5278	5578	3833	3813	15868	21320	9283	20130	15734	12140	TC000699	LG2	7358207	7362378	-	1325	protein_coding	- && - && PF04116:Fatty acid hydroxylase superfamily	-
TC007324	8792	12945	11125	9569	11199	9980	14945	12027	9088	7063	8218	7842	15691	15048	14282	14769	14977	16010	8047	15634	13078	10062	10252	8104	TC007324	LG4	6169361	6170706	-	772	protein_coding	- && sp|Q963B6|RL10A_SPOFR 60S ribosomal protein L10a OS=Spodoptera frugiperda OX=7108 GN=RpL10A PE=2 SV=1 && PF00687:Ribosomal protein L1p/L10e family	-
TC007945	6483	11964	10412	10252	12111	8914	2778	5541	2916	5438	6285	4650	18016	10941	17029	21275	21918	12852	13703	15112	12393	16607	20722	9884	TC007945	LG4	3046117	3047314	+	1058	protein_coding	- && sp|F1NBL0|MUC6_CHICK Mucin-6 (Fragment) OS=Gallus gallus OX=9031 GN=MUC6 PE=1 SV=1 && PF01826:Trypsin Inhibitor like cysteine rich domain	TIL
TC033582	11982	15180	18516	5228	14399	25798	11904	5995	9812	14999	21291	28057	3503	1305	834	5911	3038	1844	9535	5736	12389	24864	13254	12298	TC033582	LG7	3394366	3396379	+	1360	protein_coding	- && sp|O35744|CHIL3_MOUSE Chitinase-like protein 3 OS=Mus musculus OX=10090 GN=Chil3 PE=1 SV=2 && PF00704:Glycosyl hydrolases family 18	-
TC000293	11986	5523	6772	5023	7213	7783	11553	8878	8038	9675	10665	13290	20205	13005	9143	12560	10952	11833	17596	19205	12008	13309	18947	12350	TC000293	LG2	13389021	13389919	-	852	protein_coding	- && - && -	-
TC003176	5875	9627	6180	7537	7382	7289	13396	10049	5721	9592	12490	16901	19019	13442	10582	12099	13552	14496	12226	15848	12059	13218	17891	9309	TC003176	LG3	704663	705278	-	510	protein_coding	- && - && -	-
TC009631	14310	11882	12703	9379	13508	11336	11551	12585	10880	9469	8656	8448	13736	10927	11825	12846	11183	11566	8991	13570	10718	11727	12695	10872	TC009631	LG7	3414312	3419339	+	1723	protein_coding	- && sp|Q9U5N1|VATC_MANSE V-type proton ATPase subunit C OS=Manduca sexta OX=7130 PE=2 SV=1 && PF03223:V-ATPase subunit C	-
TC031284	15292	11473	14189	10029	11365	8954	10349	13018	10529	6828	6688	7478	13302	15276	16560	13673	10224	16995	8353	11324	12895	10138	11675	8386	TC031284	LG8	10897189	10974386	-	5239	protein_coding	- && sp|P32865|GPRK1_DROME G protein-coupled receptor kinase 1 OS=Drosophila melanogaster OX=7227 GN=Gprk1 PE=2 SV=2 && PF02880:Phosphoglucomutase/phosphomannomutase, alpha/beta/alpha domain III|PF02879:Phosphoglucomutase/phosphomannomutase, alpha/beta/alpha domain II|PF00615:Regulator of G protein signaling domain|PF02878:Phosphoglucomutase/phosphomannomutase, alpha/beta/alpha domain I|PF00069:P…	Pkinase
TC015910	7947	12720	9708	9077	10625	9946	14562	11998	8708	7895	9278	9445	14930	13515	13439	14718	14807	15063	8578	16119	12849	10235	10536	8117	TC015910	LG7	4112910	4113568	+	518	protein_coding	- && sp|Q962R2|RS17_SPOFR 40S ribosomal protein S17 OS=Spodoptera frugiperda OX=7108 GN=RpS17 PE=2 SV=3 && PF00833:Ribosomal S17	-
TC010002	8367	11724	10720	8777	10224	8907	14208	11803	9129	7718	8843	8968	15711	14197	12708	15356	14906	15727	8696	15349	12927	10075	11357	8362	TC010002	LG7	10494402	10496077	-	1368	protein_coding	- && sp|P35979|RL12_MOUSE 60S ribosomal protein L12 OS=Mus musculus OX=10090 GN=Rpl12 PE=1 SV=2 && PF03946:Ribosomal protein L11, N-terminal domain|PF00298:Ribosomal protein L11, RNA binding domain	-
TC015050	13348	14012	12788	11636	15956	12268	13496	11981	9749	8259	8622	8276	12816	11881	13271	11278	11867	13148	7813	13762	10200	10501	10445	7366	TC015050	LG6	4226666	4228322	-	1413	protein_coding	- && sp|P40926|MDHM_HUMAN Malate dehydrogenase, mitochondrial OS=Homo sapiens OX=9606 GN=MDH2 PE=1 SV=3 && PF00056:lactate/malate dehydrogenase, NAD binding domain|PF02866:lactate/malate dehydrogenase, alpha/beta C-terminal domain	-
TC005605	11805	11985	9920	4825	5291	9577	25971	21184	11394	4555	5996	3442	13126	13312	29973	4921	5437	11396	6171	20375	16173	7317	15894	4674	TC005605	LG8	10698853	10700199	-	1093	protein_coding	- && sp|Q8K2D6|DCTD_MOUSE Deoxycytidylate deaminase OS=Mus musculus OX=10090 GN=Dctd PE=2 SV=1 && PF00383:Cytidine and deoxycytidylate deaminase zinc-binding region	-
TC031473	13690	12038	13867	11434	10689	8533	8849	12938	10015	5846	5755	6285	13184	13466	16444	15957	12842	17560	8110	14947	15827	10395	9395	6607	TC031473	LG3	3827101	3834828	-	3817	protein_coding	- && sp|Q29504|UBA1_RABIT Ubiquitin-like modifier-activating enzyme 1 OS=Oryctolagus cuniculus OX=9986 GN=UBA1 PE=1 SV=1 && PF00899:ThiF family|PF16191:Ubiquitin-activating enzyme E1 four-helix bundle|PF10585:Ubiquitin-activating enzyme active site|PF16190:Ubiquitin-activating enzyme E1 FCCH domain|PF09358:Ubiquitin fold domain	-
TC010758	13759	10891	13021	9448	12970	11262	11373	12743	11068	9492	9242	8188	13598	10334	11201	13269	10958	12197	9071	13971	11630	11434	12227	10738	TC010758	LGX	4800857	4803388	+	2128	protein_coding	- && sp|Q7JR49|VAS1_DROME V-type proton ATPase subunit S1 OS=Drosophila melanogaster OX=7227 GN=VhaAC45 PE=1 SV=1 && PF05827:Vacuolar ATP synthase subunit S1 (ATP6S1)	-
TC031341	20827	10389	11909	9710	11019	20821	7995	9288	10103	26398	10868	9396	13702	16745	13367	21785	8422	10775	2254	3928	5565	9461	5162	3926	TC031341	LG10	1496065	1500012	+	2047	protein_coding	- && sp|Q8BML2|OACYL_MOUSE O-acyltransferase like protein OS=Mus musculus OX=10090 GN=Oacyl PE=2 SV=1 && PF01757:Acyltransferase family	-
TC010557	16741	12399	11467	7675	11984	7855	12346	15430	12589	4010	4709	5612	12023	13312	19369	12474	12058	19836	7308	14107	12056	8305	9971	8453	TC010557	LG3	15600898	15607106	+	1925	protein_coding	- && sp|Q2KHX4|S61A2_BOVIN Protein transport protein Sec61 subunit alpha isoform 2 OS=Bos taurus OX=9913 GN=SEC61A2 PE=2 SV=3 && PF10559:Plug domain of Sec61p|PF00344:SecY translocase	-
TC005984	7870	13759	7802	8580	11456	7854	12859	11387	8087	8101	9485	10465	15149	14686	14877	13072	14972	16242	7561	16036	12465	9556	11275	8267	TC005984	LG8	4188470	4189361	-	681	protein_coding	- && sp|Q9GT45|RS26_ANOGA 40S ribosomal protein S26 OS=Anopheles gambiae OX=7165 GN=RpS26 PE=3 SV=2 && PF01283:Ribosomal protein S26e	-
TC014405	8674	12789	10803	9595	11743	9856	14698	11541	8752	6571	8366	8505	14764	13237	14102	15033	14631	14973	7520	15233	12293	9352	9674	7759	TC014405	LG5	10169032	10169996	+	550	protein_coding	- && sp|Q962R1|RS18_SPOFR 40S ribosomal protein S18 OS=Spodoptera frugiperda OX=7108 GN=RpS18 PE=2 SV=1 && PF00416:Ribosomal protein S13/S18	-
TC031503	9789	11581	12024	9595	14259	12352	9913	11121	9413	10445	11425	12271	8795	7821	8082	8028	8857	7237	12281	18056	15844	13608	15400	11734	TC031503	LGX	3251215	3272868	-	1563	protein_coding	- && sp|P12955|PEPD_HUMAN Xaa-Pro dipeptidase OS=Homo sapiens OX=9606 GN=PEPD PE=1 SV=3 && PF05195:Aminopeptidase P, N-terminal domain|PF00557:Metallopeptidase family M24	Peptidase_M24
TC032576	14136	8960	12872	8637	10206	10345	8296	11681	10100	7684	7135	7338	12865	12668	14485	15498	10992	14750	9574	13818	14050	11719	12031	10020	TC032576	LG3	23159972	23214111	-	4934	protein_coding	- && sp|Q8VHJ5|MARK1_MOUSE Serine/threonine-protein kinase MARK1 OS=Mus musculus OX=10090 GN=Mark1 PE=1 SV=2 && PF02149:Kinase associated domain 1|PF00069:Protein kinase domain	Pkinase
TC032268	8165	12664	9479	9164	10703	9319	13659	11149	8458	7060	8229	8516	14768	13348	13619	14640	14868	15507	8851	15687	13119	10159	10571	7864	TC032268	LG2	15035344	15039449	-	1955	protein_coding	- && sp|Q803H0|CG025_DANRE UPF0415 protein C7orf25 homolog OS=Danio rerio OX=7955 GN=zgc:55781 PE=2 SV=1 && PF01246:Ribosomal protein L24e|PF07000:Protein of unknown function (DUF1308)|PF18474:Family of unknown function (DUF5614)	-
TC002786	7341	6479	8624	812	924	2477	30914	30886	22020	9523	7789	8529	27494	21036	15380	10839	19224	19507	3014	3246	6271	2104	3588	1097	TC002786	LG3	10353709	10354953	-	817	protein_coding	- && sp|P35037|TRY3_ANOGA Trypsin-3 OS=Anopheles gambiae OX=7165 GN=TRYP3 PE=2 SV=5 && PF00089:Trypsin	Trypsin
TC030994	13758	10866	15300	10372	15198	14679	7771	11103	9525	12005	9789	10947	8015	10520	9701	14766	9817	9656	8639	10555	11830	11429	10362	10986	TC030994	LG2	9580333	9598953	-	6635	protein_coding	- && sp|Q25479|NKCL_MANSE Bumetanide-sensitive sodium-(potassium)-chloride cotransporter OS=Manduca sexta OX=7130 PE=2 SV=1 && PF03522:Solute carrier family 12|PF00102:Protein-tyrosine phosphatase|PF00324:Amino acid permease	AA_permease
TC014568	12894	11126	13224	7582	9109	9516	7115	10403	9489	8770	7358	7245	14281	15537	14258	19600	12622	14591	8703	12363	13423	10144	10200	7912	TC014568	LG5	11849598	11859778	+	4467	protein_coding	- && sp|P97820|M4K4_MOUSE Mitogen-activated protein kinase kinase kinase kinase 4 OS=Mus musculus OX=10090 GN=Map4k4 PE=1 SV=1 && PF00780:CNH domain|PF00069:Protein kinase domain	CNH
TC000449	10236	11840	14433	10413	11509	12144	8008	10702	9056	10609	11841	11276	8783	9067	8730	8935	9208	7842	11632	15315	16471	14002	13547	11581	TC000449	LG2	11135524	11146470	-	2793	protein_coding	- && sp|P26779|SAP_BOVIN Prosaposin OS=Bos taurus OX=9913 GN=PSAP PE=1 SV=3 && PF05184:Saposin-like type B, region 1|PF03489:Saposin-like type B, region 2|PF02199:Saposin A-type domain	-
TC009438	8226	12487	9744	8526	10207	8993	13068	10925	8184	7636	8663	9327	14696	13345	14520	14675	14012	14837	8618	14998	12325	10103	10724	8115	TC009438	LG7	1288234	1290074	-	690	protein_coding	- && sp|P41115|RS11_XENLA 40S ribosomal protein S11 OS=Xenopus laevis OX=8355 GN=rps11 PE=2 SV=1 && PF16205:Ribosomal_S17 N-terminal|PF00366:Ribosomal protein S17	-
TC014819	11722	10688	10045	4935	7484	9082	12875	16196	13463	9056	8349	7713	13769	13417	12970	12320	9221	14656	9973	15603	12297	10818	11580	8090	TC014819	KQ971422	4756	35872	-	2071	protein_coding	- && sp|Q9BH41|FAD9_ACHDO Acyl-CoA Delta-9 desaturase OS=Acheta domesticus OX=6997 PE=1 SV=1 && PF00487:Fatty acid desaturase	-
TC002785	664	1794	2141	7875	5375	22525	4200	33282	7593	59893	78768	11982	418	392	1219	168	721	2255	155	5453	14519	768	1657	2089	TC002785	LG3	10355019	10356183	-	867	protein_coding	- && sp|P35035|TRY1_ANOGA Trypsin-1 OS=Anopheles gambiae OX=7165 GN=TRYP1 PE=2 SV=3 && PF00089:Trypsin	Trypsin
TC032949	12215	11228	12181	7143	10561	9558	12520	10601	8968	6938	7585	6991	14644	13840	14955	17706	11020	15769	7718	13380	10733	10207	10104	8184	TC032949	LG4	9610743	9626268	+	4330	protein_coding	- && sp|A7MC64|RTN1_XENTR Reticulon-1 OS=Xenopus tropicalis OX=8364 GN=rtn1 PE=2 SV=2 && PF02453:Reticulon	-
TC001317	8459	12132	9587	8563	9682	8513	13597	11761	8595	7516	8552	9157	14759	13458	13457	14306	13723	14865	8555	14577	11957	9563	11301	7926	TC001317	LG2	14438033	14439367	+	1016	protein_coding	- && sp|P62251|RS16_AEDAE 40S ribosomal protein S16 OS=Aedes aegypti OX=7159 GN=RpS16 PE=2 SV=1 && PF00380:Ribosomal protein S9/S16	-
TC001278	12357	11619	14002	7165	10625	10492	8985	12834	11946	9128	8565	9493	12070	12114	11611	14909	9134	13353	7617	10346	14221	10430	10506	10273	TC001278	LG2	13698461	13712999	+	3570	protein_coding	- && sp|Q6P2X9|MOT12_XENTR Monocarboxylate transporter 12 OS=Xenopus tropicalis OX=8364 GN=slc16a12 PE=2 SV=1 && PF07690:Major Facilitator Superfamily	MFS_1
TC003500	11470	10295	14485	10412	11573	10749	6780	11420	9463	8000	6889	7461	10845	12105	13831	14491	10269	13560	9098	12234	15092	10971	10593	10560	TC003500	LG3	6029020	6040479	+	7601	protein_coding	- && sp|A1A5H6|CNOT1_DANRE CCR4-NOT transcription complex subunit 1 OS=Danio rerio OX=7955 GN=cnot1 PE=2 SV=1 && PF12842:Domain of unknown function (DUF3819)|PF16415:CCR4-NOT transcription complex subunit 1 CAF1-binding domain|PF16417:CCR4-NOT transcription complex subunit 1 TTP binding domain|PF04054:CCR4-Not complex component, Not1|PF16418:CCR4-NOT transcription complex subunit 1 HEAT repeat	Not1
TC033044	8004	13220	8920	8040	9092	8293	13109	10392	7791	8187	9538	10031	15211	13941	12530	14304	12721	13057	8626	15861	13022	9004	11194	8093	TC033044	LG5	4029001	4029605	+	336	protein_coding	- && sp|Q6ZWV7|RL35_MOUSE 60S ribosomal protein L35 OS=Mus musculus OX=10090 GN=Rpl35 PE=1 SV=1 && -	-
TC031430	11929	9654	13877	9514	10348	10077	7176	11719	9465	7004	6040	6782	11859	12761	14032	16618	11098	15266	8612	13142	14135	10845	10943	9256	TC031430	LG10	4305857	4314817	+	2947	protein_coding	- && sp|P48809|RB27C_DROME Heterogeneous nuclear ribonucleoprotein 27C OS=Drosophila melanogaster OX=7227 GN=Hrb27C PE=1 SV=2 && PF00076:RNA recognition motif. (a.k.a. RRM, RBD, or RNP domain)	RRM_1
TC011390	10624	12340	17316	17215	23407	12241	5800	5314	5990	9950	8602	10254	5294	3931	5629	7160	8117	6787	11338	14518	11314	21058	13351	11955	TC011390	KQ971410	639270	647864	+	1770	protein_coding	- && sp|Q9VU95|AGT2L_DROME Alanine--glyoxylate aminotransferase 2-like OS=Drosophila melanogaster OX=7227 GN=CG8745 PE=2 SV=2 && PF00202:Aminotransferase class-III	Aminotran_3
TC001192	7489	9361	9352	7656	8694	6883	8723	7994	6695	7999	7981	7547	17783	13650	12823	22139	14615	14011	8380	16489	12543	11903	10905	7816	TC001192	LG2	12391858	12394513	+	1487	protein_coding	- && sp|P41437|IAP3_NPVOP E3 ubiquitin-protein ligase IAP-3 OS=Orgyia pseudotsugata multicapsid polyhedrosis virus OX=262177 GN=IAP3 PE=3 SV=1 && PF13920:Zinc finger, C3HC4 type (RING finger)|PF00653:Inhibitor of Apoptosis domain	BIR
TC006106	6786	11774	9017	8290	9898	8674	13368	10968	7965	7222	8586	8291	14928	13964	11511	15128	14894	15851	8031	15085	11967	9487	9912	7444	TC006106	LG8	2512008	2512828	+	506	protein_coding	- && sp|Q962T1|RL32_SPOFR 60S ribosomal protein L32 OS=Spodoptera frugiperda OX=7108 GN=RpL32 PE=2 SV=1 && PF01655:Ribosomal protein L32	-
TC004152	12645	10346	14604	10242	11799	10987	5553	10966	9579	8128	5845	7247	9389	10980	13796	14750	8694	12763	9336	12208	15408	11595	10260	11712	TC004152	LGX	1719429	1733579	+	12826	protein_coding	- && sp|Q7TMY8|HUWE1_MOUSE E3 ubiquitin-protein ligase HUWE1 OS=Mus musculus OX=10090 GN=Huwe1 PE=1 SV=5 && PF06025:Domain of Unknown Function (DUF913)|PF02825:WWE domain|PF00627:UBA/TS-N domain|PF14377:Ubiquitin binding region|PF00632:HECT-domain (ubiquitin-transferase)|PF06012:Domain of Unknown Function (DUF908)	HECT
TC008668	9941	9800	13578	10317	12512	10030	5808	9576	7545	7145	6070	6946	10059	10962	12112	15994	9664	15085	9012	14355	17943	11442	10870	10213	TC008668	LG7	13800607	13816261	+	9284	protein_coding	- && sp|Q9V8R9|EPB41_DROME Protein 4.1 homolog OS=Drosophila melanogaster OX=7227 GN=cora PE=1 SV=1 && PF05902:4.1 protein C-terminal domain (CTD)|PF08736:FERM adjacent (FA)|PF09380:FERM C-terminal PH-like domain|PF09379:FERM N-terminal domain|PF00373:FERM central domain	Band_41
TC000933	22427	12844	10501	10008	13986	11875	11903	9270	7470	11789	12477	12553	9207	8682	6856	12156	10700	9381	6270	10454	7646	8385	10963	8960	TC000933	LG2	8625599	8628727	+	1325	protein_coding	- && sp|P19351|TNNT_DROME Troponin T, skeletal muscle OS=Drosophila melanogaster OX=7227 GN=up PE=1 SV=3 && PF00992:Troponin	-
TC033571	7864	8107	11296	7447	6276	5781	8270	9031	8417	7411	7476	9001	22241	18461	11920	19072	14377	14645	8722	10646	11943	7880	11696	8221	TC033571	LG7	2848637	2850850	-	2122	protein_coding	- && - && PF01607:Chitin binding Peritrophin-A domain	CBM_14
TC014266	9088	9418	10372	6629	9294	10706	8910	10572	7976	9203	7575	5985	15178	13710	15517	15028	13063	12296	8036	15192	16936	9237	9673	6125	TC014266	LG5	8140719	8149877	+	2264	protein_coding	- && sp|P28862|MMP3_MOUSE Stromelysin-1 OS=Mus musculus OX=10090 GN=Mmp3 PE=2 SV=2 && PF00045:Hemopexin|PF01471:Putative peptidoglycan binding domain|PF00413:Matrixin	Hemopexin
TC000928	8986	10973	11013	9201	8756	6161	8414	9025	7591	5212	6722	7017	15633	14887	13841	18453	15171	16397	7938	12739	14592	9184	10158	7190	TC000928	LG2	8607997	8611678	+	1588	protein_coding	- && sp|Q08473|SQD_DROME RNA-binding protein squid OS=Drosophila melanogaster OX=7227 GN=sqd PE=1 SV=3 && PF00076:RNA recognition motif. (a.k.a. RRM, RBD, or RNP domain)	RRM_1
TC032751	7058	9568	9339	6302	10058	10884	8191	9362	9149	13614	10363	9230	14597	12611	12702	16337	9810	10718	8563	12569	11941	9399	11877	10379	TC032751	LG4	1606537	1654261	-	4019	protein_coding	- && sp|Q29076|PO2F1_PIG POU domain, class 2, transcription factor 1 OS=Sus scrofa OX=9823 GN=POU2F1 PE=2 SV=1 && PF00157:Pou domain - N-terminal to homeobox domain|PF00046:Homeodomain	Pou
TC032794	9172	10063	10557	11824	12529	11206	9383	10065	8264	9110	9627	8806	8875	8762	10699	10035	10680	9620	10500	14568	14900	12008	12226	10419	TC032794	LG4	3732974	3748653	-	1896	protein_coding	- && sp|P47980|TIS11_DROME Protein TIS11 OS=Drosophila melanogaster OX=7227 GN=Tis11 PE=2 SV=2 && PF00642:Zinc finger C-x8-C-x5-C-x3-H type (and similar)	zf-CCCH
TC033953	9551	9077	12327	7727	9244	10070	6357	12428	9495	7804	7844	8820	10868	10742	11962	12509	9810	11331	10321	12935	17367	11177	11336	12051	TC033953	LG8	2485373	2502326	-	6307	protein_coding	- && sp|X5M5N0|WNK_CAEEL Serine/threonine-protein kinase WNK OS=Caenorhabditis elegans OX=6239 GN=wnk-1 PE=1 SV=1 && -	-
TC031636	11617	10099	10107	5645	9830	9062	8436	9853	9529	8986	9528	9635	14041	15231	13372	16005	10482	15617	7736	10186	9594	8094	12045	7731	TC031636	LG10	5941201	5952189	+	3492	protein_coding	- && sp|P54385|DHE3_DROME Glutamate dehydrogenase, mitochondrial OS=Drosophila melanogaster OX=7227 GN=Gdh PE=1 SV=2 && PF00201:UDP-glucoronosyl and UDP-glucosyl transferase|PF00208:Glutamate/Leucine/Phenylalanine/Valine dehydrogenase|PF02812:Glu/Leu/Phe/Val dehydrogenase, dimerisation domain	UDPGT
TC007894	13363	9721	9909	9893	11594	10841	8881	9606	7704	9485	10093	10521	8973	9336	8301	14002	10069	11410	7786	12347	12175	12140	13164	11130	TC007894	LG4	2292012	2301073	+	3608	protein_coding	- && sp|P18091|ACTN_DROME Alpha-actinin, sarcomeric OS=Drosophila melanogaster OX=7227 GN=Actn PE=1 SV=2 && PF00435:Spectrin repeat|PF00307:Calponin homology (CH) domain|PF08726:Ca2+ insensitive EF hand	CH
TC033415	12615	12484	12600	10933	14819	11216	11173	10880	9021	7461	7431	7102	11318	10695	10966	11556	10319	12135	7007	12197	11332	8436	9898	8354	TC033415	LG6	4256167	4264802	-	2541	protein_coding	- && sp|Q3SZ71|MPPB_BOVIN Mitochondrial-processing peptidase subunit beta OS=Bos taurus OX=9913 GN=PMPCB PE=2 SV=1 && PF05193:Peptidase M16 inactive domain|PF00675:Insulinase (Peptidase family M16)	-
TC012388	11527	10602	11247	6358	7823	7246	7283	9112	7845	5887	6217	5939	15363	16320	16800	20032	12770	17859	7678	11376	12161	8144	9407	6778	TC012388	LG9	6034225	6044307	+	3437	protein_coding	- && sp|Q17GS9|ARM_AEDAE Armadillo segment polarity protein OS=Aedes aegypti OX=7159 GN=arm PE=3 SV=1 && PF00514:Armadillo/beta-catenin-like repeat	Arm
TC004657	4684	5080	5002	7426	7262	7844	5781	7876	4917	10624	12254	17855	14918	10153	6962	14405	10552	7813	13265	19981	13824	14093	18624	10328	TC004657	LGX	1026757	1027999	+	1200	protein_coding	- && sp|P50903|LIPP_CAVPO Pancreatic triacylglycerol lipase OS=Cavia porcellus OX=10141 GN=PNLIP PE=2 SV=1 && PF00151:Lipase	Lipase
TC033594	12812	13788	15230	10770	19700	20445	6473	7506	7148	12861	9812	11773	4990	4745	2495	7037	5383	3478	9392	10793	10028	17871	13222	13742	TC033594	LG7	3466625	3470934	+	2620	protein_coding	- && sp|Q90744|NAGAB_CHICK Alpha-N-acetylgalactosaminidase OS=Gallus gallus OX=9031 GN=NAGA PE=1 SV=1 && PF16499:Alpha galactosidase A|PF17450:Alpha galactosidase A C-terminal beta sandwich domain	-
TC005408	9353	9851	9539	5954	7911	8310	9309	9813	7581	6920	8246	8425	14385	13405	12105	14729	12292	13162	9344	15220	13916	10205	12097	8957	TC005408	LG8	13583463	13591426	-	1421	protein_coding	- && sp|Q8WQA4|EXC4_CAEEL Chloride intracellular channel exc-4 OS=Caenorhabditis elegans OX=6239 GN=exc-4 PE=1 SV=2 && -	-
TC006109	10133	10334	10528	8512	8493	6094	8927	9519	7651	5512	6135	6287	16847	15061	13772	17680	15338	15405	7370	11340	12764	8007	9923	6855	TC006109	LG8	2525028	2532762	+	1861	protein_coding	- && sp|P92177|1433E_DROME 14-3-3 protein epsilon OS=Drosophila melanogaster OX=7227 GN=14-3-3epsilon PE=1 SV=2 && PF00244:14-3-3 protein	-
TC014056	10130	10384	11547	9645	10101	8043	7449	10654	8958	6206	6421	7025	10699	11640	13202	14129	10759	14695	8871	12961	14537	10575	10745	8913	TC014056	LG5	5010448	5016431	+	3925	protein_coding	- && sp|Q9VGU5|TTC14_DROME Tetratricopeptide repeat protein 14 homolog OS=Drosophila melanogaster OX=7227 GN=CG6621 PE=1 SV=2 && PF07719:Tetratricopeptide repeat	TPR_2
TC011877	11561	8766	7507	5809	6302	8033	9195	9118	7411	7021	6746	6794	15898	15574	14245	15368	12247	14285	8990	14416	12019	10456	12409	7899	TC011877	LG9	12312125	12313825	-	1322	protein_coding	- && sp|P83632|P27K_GALME 27 kDa hemolymph protein OS=Galleria mellonella OX=7137 PE=1 SV=1 && PF07165:Protein of unknown function (DUF1397)	-
TC013754	11043	9970	10678	9131	10962	10490	10885	11294	9938	8359	8084	7242	12566	10070	9509	11724	11131	10649	8485	13155	10552	10531	12194	9216	TC013754	LG5	4804709	4807746	-	1362	protein_coding	- && sp|Q9VHG4|RENR_DROME ATPase H(+)-transporting accessory protein 2 OS=Drosophila melanogaster OX=7227 GN=ATP6AP2 PE=1 SV=1 && PF07850:Renin receptor-like protein	-
TC012128	7250	11500	8527	8010	9184	8663	12790	10688	7309	7269	8230	8757	13538	12384	12063	13543	13279	13807	7994	14373	11655	9409	9762	7469	TC012128	LG9	5125155	5126056	-	543	protein_coding	- && sp|P48149|RS15A_DROME 40S ribosomal protein S15Aa OS=Drosophila melanogaster OX=7227 GN=RpS15Aa PE=1 SV=2 && PF00410:Ribosomal protein S8	-
TC014680	9887	9609	11096	8092	10431	9573	8987	11235	9279	6609	7218	6985	11784	13592	12303	12688	11377	13900	7784	13447	11980	9602	10999	8639	TC014680	LG5	13390243	13393079	+	2297	protein_coding	- && sp|Q8BMS1|ECHA_MOUSE Trifunctional enzyme subunit alpha, mitochondrial OS=Mus musculus OX=10090 GN=Hadha PE=1 SV=1 && PF02737:3-hydroxyacyl-CoA dehydrogenase, NAD binding domain|PF00725:3-hydroxyacyl-CoA dehydrogenase, C-terminal domain|PF00378:Enoyl-CoA hydratase/isomerase	3HCDH_N
TC001635	11361	10285	9372	5065	7534	6937	9473	9843	7626	5241	5452	5521	16037	16748	17280	17732	13055	16943	6480	13123	11779	6899	9287	6341	TC001635	LGX	1226923	1233607	-	3889	protein_coding	- && sp|Q3SYV4|CAP1_BOVIN Adenylyl cyclase-associated protein 1 OS=Bos taurus OX=9913 GN=CAP1 PE=2 SV=3 && PF01213:Adenylate cyclase associated (CAP) N terminal|PF08603:Adenylate cyclase associated (CAP) C terminal	-
TC031981	10030	8056	12873	9086	9629	11111	5389	9819	7940	8783	6451	7087	10969	10883	12856	17223	9565	12332	7715	12409	13904	11534	10163	9582	TC031981	LG2	3151062	3222167	-	8766	protein_coding	- && sp|Q5HZN1|KD3AB_XENLA Lysine-specific demethylase 3A-B OS=Xenopus laevis OX=8355 GN=kdm3a-b PE=2 SV=1 && PF02373:JmjC domain, hydroxylase	JmjC
TC032046	9143	9239	11314	9725	10767	11576	10689	12562	9644	11982	12102	12030	7538	5468	4665	6873	6086	4883	12730	15111	12035	14312	13368	11243	TC032046	LG2	5878324	5880457	-	1691	protein_coding	- && sp|D6WMZ8|ESTJ_TRICA Juvenile hormone esterase OS=Tribolium castaneum OX=7070 GN=Tcjhe PE=1 SV=2 && PF00135:Carboxylesterase family	COesterase
TC033626	9778	8767	10856	7202	10944	13643	11714	14547	11050	13155	12672	12166	5936	6169	5679	5835	5213	6645	9155	14414	12644	11250	12419	12034	TC033626	LG7	4627279	4631692	+	2356	protein_coding	- && sp|D6WMZ8|ESTJ_TRICA Juvenile hormone esterase OS=Tribolium castaneum OX=7070 GN=Tcjhe PE=1 SV=2 && PF00135:Carboxylesterase family|PF00083:Sugar (and other) transporter	COesterase
TC033773	7155	11724	8746	8488	9095	8500	13394	9987	7776	7321	7427	8804	13665	11910	12165	13274	13086	14161	7121	13757	10627	8338	9928	7247	TC033773	LG7	11260280	11261155	+	435	protein_coding	- && sp|Q962Q5|RS25_SPOFR 40S ribosomal protein S25 OS=Spodoptera frugiperda OX=7108 GN=RpS25 PE=3 SV=1 && PF03297:S25 ribosomal protein	-
TC032569	8220	9803	7946	7353	9702	6958	9304	10355	5760	6884	6934	6240	13052	10818	8948	19209	15618	13728	10801	12114	8696	12872	13385	7855	TC032569	LG3	22287186	22288035	-	741	protein_coding	- && - && -	-
TC016033	12363	10293	11964	7017	9045	8099	8284	12115	9563	5902	6068	6339	11554	12829	14395	13124	9488	14941	7512	12384	12644	8746	9477	8042	TC016033	KQ973148	213989	225294	-	4293	protein_coding	- && sp|P53621|COPA_HUMAN Coatomer subunit alpha OS=Homo sapiens OX=9606 GN=COPA PE=1 SV=2 && PF06957:Coatomer (COPI) alpha subunit C-terminus|PF04053:Coatomer WD associated region|PF00400:WD domain, G-beta repeat|PF12894:Anaphase-promoting complex subunit 4 WD40 domain	Coatomer_WDAD
TC016352	7875	11028	7949	5332	8640	8828	12977	7940	5686	9406	11375	10620	12673	8531	7619	7814	6009	7544	11483	22395	13321	14744	14385	7593	TC016352	LG7	6849311	6850137	+	571	protein_coding	- && - && PF02221:ML domain	-
TC003121	11805	12843	10253	8020	10816	10909	13101	11564	9680	9530	10091	11266	11777	9990	6527	9683	8699	9804	7536	11812	8906	8493	10704	7541	TC003121	LG3	1418716	1419456	-	683	protein_coding	- && sp|Q3T073|SERP2_BOVIN Stress-associated endoplasmic reticulum protein 2 OS=Bos taurus OX=9913 GN=SERP2 PE=3 SV=1 && -	-
TC002445	17519	9937	8369	8794	10884	9480	10222	9142	6741	9534	10273	10912	9018	9741	8197	14723	10547	10705	5893	10937	9125	9196	12171	9151	TC002445	LG3	29457311	29462168	+	2354	protein_coding	- && sp|P35416|MYSP2_DROME Paramyosin, short form OS=Drosophila melanogaster OX=7227 GN=Prm PE=2 SV=2 && PF01576:Myosin tail	Myosin_tail_1
TC009024	9822	10239	12745	8911	9939	8398	6807	9787	8135	5882	5913	6041	12361	11636	13298	14782	11529	14107	8005	11732	13892	9292	9758	7919	TC009024	LG7	8575204	8587123	-	4318	protein_coding	- && sp|Q16VD3|LIG_AEDAE Protein lingerer OS=Aedes aegypti OX=7159 GN=lig PE=3 SV=1 && PF12478:Ubiquitin-associated protein 2	-
TC013683	7174	11251	11511	9915	10520	5457	8727	10238	8701	3387	4325	4272	14704	14452	15674	16680	14113	16337	6037	10828	15233	7206	7851	5211	TC013683	LG5	6064382	6067451	-	2144	protein_coding	- && sp|O02649|CH60A_DROME Heat shock protein 60A OS=Drosophila melanogaster OX=7227 GN=Hsp60A PE=1 SV=3 && PF00118:TCP-1/cpn60 chaperonin family	-
TC014505	10040	13864	11445	11390	12743	10429	12643	11199	8802	5121	6239	5972	11349	9695	10699	10196	10928	13147	6406	13806	10402	8560	8302	6069	TC014505	LG7	6537175	6538160	-	859	protein_coding	- && sp|P24369|PPIB_MOUSE Peptidyl-prolyl cis-trans isomerase B OS=Mus musculus OX=10090 GN=Ppib PE=1 SV=2 && PF00160:Cyclophilin type peptidyl-prolyl cis-trans isomerase/CLD	Pro_isomerase
TC033661	4626	6683	6854	6871	9184	7445	8897	9507	5196	11113	11940	9044	12419	9063	8376	13690	12022	9199	11045	11271	15497	13843	10797	14120	TC033661	LG7	6540525	6542250	-	1608	protein_coding	- && - && -	-
TC030773	7563	9564	9037	8113	8202	5743	7616	9274	8580	5699	5861	6231	13915	15505	12932	17654	12631	16361	7259	12273	12962	7559	10635	7325	TC030773	LG5	12701415	12705215	-	2469	protein_coding	- && sp|Q14978|NOLC1_HUMAN Nucleolar and coiled-body phosphoprotein 1 OS=Homo sapiens OX=9606 GN=NOLC1 PE=1 SV=2 && -	-
TC003446	12151	10155	9443	10154	16086	9833	8639	10897	8096	6847	8136	7930	8979	7929	8149	8595	7427	9983	9898	13442	11869	11457	11289	10156	TC003446	LG3	5213417	5218190	+	1927	protein_coding	- && sp|Q96KP4|CNDP2_HUMAN Cytosolic non-specific dipeptidase OS=Homo sapiens OX=9606 GN=CNDP2 PE=1 SV=2 && PF07687:Peptidase dimerisation domain|PF01546:Peptidase family M20/M25/M40	Peptidase_M20
TC015622	8447	9391	12454	8913	10856	9029	6564	8835	7021	5707	5616	6322	9850	10776	11124	15882	11038	14835	7435	13230	14281	10539	9505	9706	TC015622	LG6	3532566	3574532	+	4454	protein_coding	- && sp|Q9V498|CSTN1_DROME Calsyntenin-1 OS=Drosophila melanogaster OX=7227 GN=Cals PE=1 SV=2 && PF00028:Cadherin domain|PF13385:Concanavalin A-like lectin/glucanases superfamily	Cadherin
TC033382	9118	10188	10526	6474	8567	9507	7686	8278	5508	9211	9527	9009	8365	8442	9825	9840	9811	10549	12590	14995	14870	11322	12655	9665	TC033382	LG6	2651478	2666359	+	2743	protein_coding	- && sp|Q9W3Y4|GA2PE_DROME GAS2-like protein pickled eggs OS=Drosophila melanogaster OX=7227 GN=pigs PE=2 SV=2 && PF00307:Calponin homology (CH) domain|PF02187:Growth-Arrest-Specific Protein 2 Domain	CH
TC013193	7384	6188	8026	4654	9066	10215	8797	10191	11196	10673	11081	11778	7730	5290	6549	6460	6594	6536	12324	16388	16263	12586	16507	13526	TC013193	LG5	12534842	12538865	-	2132	protein_coding	- && sp|D6WMZ8|ESTJ_TRICA Juvenile hormone esterase OS=Tribolium castaneum OX=7070 GN=Tcjhe PE=1 SV=2 && PF00135:Carboxylesterase family	COesterase
TC014437	12675	11194	13859	13795	14662	12397	9872	9787	8765	7438	6966	8290	6629	7030	11163	7619	5261	9867	7945	10893	9185	9746	8268	12547	TC014437	LG5	10420497	10422619	+	2070	protein_coding	- && sp|Q9NQW7|XPP1_HUMAN Xaa-Pro aminopeptidase 1 OS=Homo sapiens OX=9606 GN=XPNPEP1 PE=1 SV=3 && PF16189:Creatinase/Prolidase N-terminal domain|PF00557:Metallopeptidase family M24|PF16188:C-terminal region of peptidase_M24|PF01321:Creatinase/Prolidase N-terminal domain	Peptidase_M24
TC015393	7680	11172	10485	6238	8015	8639	8278	9725	7829	6799	8317	7451	11430	10213	12654	11360	10252	12673	8140	14856	16534	9450	9556	7916	TC015393	LG6	251154	255231	+	2623	protein_coding	- && sp|O42235|KERA_CHICK Keratocan OS=Gallus gallus OX=9031 GN=KERA PE=1 SV=1 && PF13855:Leucine rich repeat	-
TC005120	7150	11047	8796	7901	9311	8504	11409	9448	7714	7084	8058	7895	12550	11109	10385	12900	12250	12506	7736	13503	10536	10160	9648	7340	TC005120	KQ971409	71681	74354	-	601	protein_coding	- && sp|Q95WA0|RL26_LITLI 60S ribosomal protein L26 OS=Littorina littorea OX=31216 GN=RPL26 PE=2 SV=1 && PF16906:Ribosomal proteins L26 eukaryotic, L24P archaeal|PF00467:KOW motif	KOW
TC009440	7263	8727	10183	12223	10540	9281	10350	12867	10102	11320	10086	10385	6178	3324	5805	6426	4983	4598	14439	16787	9922	14810	13157	11151	TC009440	LG7	1194906	1197714	-	1879	protein_coding	- && sp|Q9NFP1|VNNL1_DROME Vanin-like protein 1 OS=Drosophila melanogaster OX=7227 GN=vanin-like PE=1 SV=1 && PF00795:Carbon-nitrogen hydrolase	CN_hydrolase
TC002464	12827	12311	13753	13004	12427	11584	8717	13500	9984	7766	5506	4243	6584	3387	3580	4968	3823	3060	14843	19395	11926	15221	12732	9593	TC002464	LG3	28049247	28060864	-	3085	protein_coding	- && sp|O09159|MA2B1_MOUSE Lysosomal alpha-mannosidase OS=Mus musculus OX=10090 GN=Man2b1 PE=1 SV=4 && PF09261:Alpha mannosidase middle domain|PF17677:Glycosyl hydrolases family 38 C-terminal beta sandwich domain|PF01074:Glycosyl hydrolases family 38 N-terminal domain|PF07748:Glycosyl hydrolases family 38 C-terminal domain	-
TC009006	6157	5485	6733	5046	8324	8871	7626	13000	7776	10201	13418	10879	10483	8753	10284	19608	12323	13222	6212	11231	11459	7763	12643	6310	TC009006	LG7	8832263	8833064	-	802	protein_coding	- && - && -	-
TC007452	10043	8480	11237	8037	11527	10807	4137	11003	9670	8646	5410	7485	7251	9111	10083	12813	6194	11194	9600	11744	13534	12178	11130	12270	TC007452	LG4	4283507	4293100	-	5483	protein_coding	- && sp|Q9WUM7|HIPK2_MESAU Homeodomain-interacting protein kinase 2 OS=Mesocricetus auratus OX=10036 GN=Hipk2 PE=1 SV=2 && -	-
TC032328	7688	9060	10155	7546	9977	9219	8099	10242	8100	7797	8325	8696	9000	9002	10244	10632	8653	11028	9233	13955	14244	11058	11288	9848	TC032328	LG3	1749148	1794410	-	4757	protein_coding	- && sp|P42283|LOLA1_DROME Longitudinals lacking protein, isoform G OS=Drosophila melanogaster OX=7227 GN=lola PE=1 SV=2 && PF00651:BTB/POZ domain	BTB
TC002367	10566	8875	11322	7755	8415	7548	6499	9143	7216	5670	5826	6835	11885	11199	11550	14918	9333	11997	8196	13379	13812	10700	9847	9558	TC002367	KQ973453	175147	186520	+	3898	protein_coding	- && sp|Q92841|DDX17_HUMAN Probable ATP-dependent RNA helicase DDX17 OS=Homo sapiens OX=9606 GN=DDX17 PE=1 SV=2 && PF00270:DEAD/DEAH box helicase|PF00271:Helicase conserved C-terminal domain	DEAD
TC009848	12280	9202	12183	8670	9316	8708	5373	10414	9194	6506	4912	6282	8239	10964	12741	13540	7573	12280	9330	11151	13289	9821	9696	10367	TC009848	LG7	9042301	9064520	+	13356	protein_coding	- && sp|Q9NR09|BIRC6_HUMAN Baculoviral IAP repeat-containing protein 6 OS=Homo sapiens OX=9606 GN=BIRC6 PE=1 SV=2 && PF00653:Inhibitor of Apoptosis domain|PF00179:Ubiquitin-conjugating enzyme|PF12356:Baculoviral IAP repeat-containing protein 6	UQ_con
TC003070	8451	7310	11086	6316	9637	10428	7048	10892	8394	8420	7966	9253	8080	8383	7927	11877	6973	9084	10351	13578	12432	13542	11935	12437	TC003070	LG3	2758579	2779354	-	5437	protein_coding	- && sp|O15085|ARHGB_HUMAN Rho guanine nucleotide exchange factor 11 OS=Homo sapiens OX=9606 GN=ARHGEF11 PE=1 SV=1 && PF00621:RhoGEF domain|PF17838:PH domain	RhoGEF
TC013052	8307	7912	9837	7824	7950	7539	7397	9600	7748	6380	6733	6499	12509	12740	11751	16728	11029	13637	7748	11149	12678	9412	9786	8616	TC013052	LG5	14724119	14728835	-	3646	protein_coding	- && sp|O00410|IPO5_HUMAN Importin-5 OS=Homo sapiens OX=9606 GN=IPO5 PE=1 SV=4 && PF18808:Importin repeat|PF13646:HEAT repeats|PF18829:Importin repeat 6	-
TC014929	8442	11193	10006	9160	11200	8424	11873	9969	6717	7160	6653	7814	11381	10534	11711	10296	10749	10667	6996	12987	10225	9885	9661	7310	TC014929	LG6	7999310	8000161	-	797	protein_coding	- && sp|Q9V3P0|PRDX1_DROME Peroxiredoxin 1 OS=Drosophila melanogaster OX=7227 GN=Jafrac1 PE=1 SV=1 && PF10417:C-terminal domain of 1-Cys peroxiredoxin|PF00578:AhpC/TSA family	-
TC034105	6836	9395	9402	6770	8319	8636	8330	10115	7595	6157	7598	7899	11235	10478	11315	11550	10470	13451	8454	14745	13358	9815	9859	8676	TC034105	LG8	10459431	10463138	-	2872	protein_coding	- && - && PF13855:Leucine rich repeat	-
TC034188	6668	7808	10607	5661	8461	10806	8535	12221	10469	10909	10634	10617	6802	6618	6581	5928	6495	6995	12680	16398	12875	13370	12668	9638	TC034188	LG8	14147329	14154348	-	4325	protein_coding	- && sp|Q964T2|CP9E2_BLAGE Cytochrome P450 9e2 OS=Blattella germanica OX=6973 GN=CYP9E2 PE=2 SV=1 && PF00067:Cytochrome P450	p450
TC001524	6414	10633	7581	7602	8420	7307	11622	9844	6601	6719	8007	8828	13165	11907	11471	12318	12876	13276	6658	13315	10761	8262	9890	6790	TC001524	LG10	3056409	3057046	+	457	protein_coding	- && sp|P58375|RL30_SPOFR 60S ribosomal protein L30 OS=Spodoptera frugiperda OX=7108 GN=RpL30 PE=3 SV=1 && PF01248:Ribosomal protein L7Ae/L30e/S12e/Gadd45 family	-
TC005648	6992	11460	7253	7465	8645	7716	11378	8741	6340	6576	7762	8920	13559	11750	12362	11682	12131	12079	7183	13152	10650	8908	10379	6649	TC005648	LG8	10191482	10192922	-	398	protein_coding	- && sp|P45842|RL34_AEDAL 60S ribosomal protein L34 OS=Aedes albopictus OX=7160 GN=RpL34 PE=2 SV=2 && PF01199:Ribosomal protein L34e	-
TC032295	8343	7806	4592	6649	8944	6765	13805	15400	10132	8207	15764	14106	10654	6255	5591	6828	5737	7872	15150	11545	8677	8859	14031	7469	TC032295	LG3	632820	633841	-	883	protein_coding	- && - && PF01607:Chitin binding Peritrophin-A domain	CBM_14
TC011608	10017	9135	11029	8722	10735	8599	6935	9705	7689	6357	6103	5925	9966	10614	11884	12951	9706	12924	7763	12107	12305	9927	9983	7904	TC011608	LG9	15278379	15287038	+	3902	protein_coding	- && sp|P17210|KINH_DROME Kinesin heavy chain OS=Drosophila melanogaster OX=7227 GN=Khc PE=1 SV=2 && PF00225:Kinesin motor domain	Kinesin
TC006157	12	37	177	6172	3182	137	48	33	25	242	821	211	10172	195	29525	36787	22646	23441	7817	48204	362	586	29972	7837	TC006157	LG8	4014414	4015573	+	948	protein_coding	- && - && PF16984:Group 7 allergen	-
TC007511	4431	6880	7100	10881	14963	11705	5562	10900	7524	8695	12621	16172	2468	2535	6944	2541	7776	3377	13319	14458	16220	15044	12860	13613	TC007511	LG4	3532541	3534788	-	1917	protein_coding	- && sp|Q9GKT2|FXDC2_MACFA Fatty acid hydroxylase domain-containing protein 2 OS=Macaca fascicularis OX=9541 GN=FAXDC2 PE=2 SV=1 && PF04116:Fatty acid hydroxylase superfamily	-
TC030986	9492	9869	10234	6915	8862	7940	8446	10215	8073	5880	6121	6398	11882	12036	12383	12317	10386	12958	7142	12805	12072	9294	8384	7318	TC030986	LG2	4710800	4729199	+	4687	protein_coding	- && sp|Q9VA38|WARTS_DROME Serine/threonine-protein kinase Warts OS=Drosophila melanogaster OX=7227 GN=wts PE=1 SV=1 && PF12330:Haspin like kinase domain|PF00071:Ras family|PF00069:Protein kinase domain	Pkinase
TC015779	6148	7436	7723	4873	3610	2781	9750	8860	8082	4511	4600	6147	24196	11988	11873	10159	15278	11354	10311	13676	13639	9130	14646	6231	TC015779	LG6	7984383	7985447	+	823	protein_coding	- && sp|P08897|COGS_HYPLI Collagenase OS=Hypoderma lineatum OX=7389 PE=1 SV=3 && PF00089:Trypsin	Trypsin
TC009072	3805	4249	4636	3430	2884	6961	7837	14733	10535	7525	6822	4483	12300	12134	12952	9956	13625	22769	7520	8487	19026	9552	12057	7479	TC009072	LG7	7377962	7383669	-	2921	protein_coding	- && sp|P20007|PCKG_DROME Phosphoenolpyruvate carboxykinase [GTP] OS=Drosophila melanogaster OX=7227 GN=Pepck PE=2 SV=2 && PF00821:Phosphoenolpyruvate carboxykinase C-terminal P-loop domain|PF17297:Phosphoenolpyruvate carboxykinase N-terminal domain	-
TC006400	3686	9840	8704	5868	7169	4630	9395	8171	5479	3470	4805	4853	13789	14008	16058	15940	15687	19374	7266	14320	12126	8260	8416	4246	TC006400	LG8	8429810	8430489	+	584	protein_coding	- && - && -	-
TC006990	5255	6571	4293	7855	5978	5992	12703	9125	7160	10123	9525	11616	16332	12439	7524	8321	7860	7393	11751	15009	10386	10223	13456	8184	TC006990	KQ972213	176869	177889	+	965	protein_coding	- && - && -	-
TC014375	6902	7346	6727	6610	6728	7651	12930	10367	8400	8731	7744	7946	14116	11743	7658	9042	7188	8047	10226	14832	9764	10089	14618	9344	TC014375	LG5	9898483	9899732	+	945	protein_coding	- && sp|P36178|CTRB2_PENVA Chymotrypsin BII OS=Penaeus vannamei OX=6689 PE=1 SV=1 && PF00089:Trypsin	Trypsin
TC003458	9035	9873	12280	8204	10569	11560	6717	10353	8705	10126	9346	8983	5869	6197	8453	8108	6879	8122	9010	12910	12253	10930	10697	9491	TC003458	LG3	5379864	5387230	+	2739	protein_coding	- && - && -	-
TC015912	13608	9608	10577	10357	10375	8878	7856	7959	6951	7044	7577	6884	11625	9362	9223	11765	9898	9564	6979	10667	10477	9760	9280	7723	TC015912	LG7	4129230	4133221	+	1990	protein_coding	- && sp|P27117|DCOR_BOVIN Ornithine decarboxylase OS=Bos taurus OX=9913 GN=ODC1 PE=2 SV=1 && PF02784:Pyridoxal-dependent decarboxylase, pyridoxal binding domain|PF00278:Pyridoxal-dependent decarboxylase, C-terminal sheet domain	-
TC034323	9662	10158	12584	4564	10013	11038	13138	13354	12086	7563	6451	8694	6840	8011	8637	7089	4136	7432	10284	13466	9868	11284	9830	7635	TC034323	LG9	6824687	6842247	-	5360	protein_coding	- && sp|A0A291PQF1|UGT5_DACCO UDP-glycosyltransferase UGT5 OS=Dactylopius coccus OX=765876 GN=UGT5 PE=1 SV=1 && PF00201:UDP-glucoronosyl and UDP-glucosyl transferase	UDPGT
TC012380	11515	10147	10104	7202	9705	8290	10102	10769	10439	7642	8464	8184	9921	8365	9744	8921	8975	9351	7272	11586	10213	9246	9879	7435	TC012380	LG9	5870157	5874565	+	1707	protein_coding	- && sp|Q61451|CD53_MOUSE Leukocyte surface antigen CD53 OS=Mus musculus OX=10090 GN=Cd53 PE=2 SV=2 && PF00335:Tetraspanin family	Tetraspannin
TC003323	11264	10824	11469	9878	13789	11075	9853	9364	7574	6817	6607	6518	9685	9287	10369	10437	9011	10111	6101	10904	9036	7562	8418	7344	TC003323	LG3	1238517	1240279	+	1524	protein_coding	- && sp|P10507|MPPB_YEAST Mitochondrial-processing peptidase subunit beta OS=Saccharomyces cerevisiae (strain ATCC 204508 / S288c) OX=559292 GN=MAS1 PE=1 SV=1 && PF00675:Insulinase (Peptidase family M16)|PF05193:Peptidase M16 inactive domain	-
TC010318	13583	8639	11385	7846	10172	12204	7553	9002	6018	12364	9418	7811	10027	9402	6765	12114	7540	9699	6444	6882	7083	9497	11976	9127	TC010318	KQ972991	1835	11334	-	2485	protein_coding	- && sp|O95340|PAPS2_HUMAN Bifunctional 3'-phosphoadenosine 5'-phosphosulfate synthase 2 OS=Homo sapiens OX=9606 GN=PAPSS2 PE=1 SV=2 && PF01583:Adenylylsulphate kinase|PF14306:PUA-like domain|PF01747:ATP-sulfurylase	-
TC004599	8643	10776	9986	8002	11029	9906	11019	8582	8016	8159	7508	7558	10679	8512	9341	8886	10562	9685	7095	13042	8553	8378	10311	8314	TC004599	LGX	6847925	6848887	-	784	protein_coding	- && sp|Q2TA24|VATO_BOVIN V-type proton ATPase 21 kDa proteolipid subunit OS=Bos taurus OX=9913 GN=ATP6V0B PE=1 SV=1 && PF00137:ATP synthase subunit C	-
TC032291	6263	10386	7694	6764	8353	6930	11468	9153	7116	6086	7431	7921	13376	11587	11235	12252	12536	13042	7223	12224	9884	8351	8492	6645	TC032291	LG3	453275	460691	+	5119	protein_coding	- && sp|A8WGF4|IF122_XENTR Intraflagellar transport protein 122 homolog OS=Xenopus tropicalis OX=8364 GN=ift122 PE=2 SV=1 && PF11968:25S rRNA (adenine(2142)-N(1))-methyltransferase, Bmt2	-
TC012443	11597	9740	10049	9864	9717	9698	9968	9392	8071	7391	6511	7561	10628	8809	10170	9724	8522	9728	7540	11457	10026	8516	10186	7219	TC012443	LG9	7480875	7482200	+	1172	protein_coding	- && sp|P55061|BI1_HUMAN Bax inhibitor 1 OS=Homo sapiens OX=9606 GN=TMBIM6 PE=1 SV=2 && PF01027:Inhibitor of apoptosis-promoting Bax1	-
TC011611	9078	8596	9443	6329	7708	8171	7222	11907	9460	8438	8212	8600	10648	9523	10930	10056	8415	9226	9125	11829	11536	9373	10167	8005	TC011611	LG9	15371599	15388006	+	3822	protein_coding	- && sp|Q960V3|MILT_DROME Trafficking kinesin-binding protein milt OS=Drosophila melanogaster OX=7227 GN=milt PE=1 SV=1 && PF12448:Kinesin associated protein|PF04849:HAP1 N-terminal conserved region	-
TC032876	2920	4834	7584	7674	10276	9199	6395	13009	10463	10629	9705	18671	3386	2050	4303	1375	2517	3916	15997	21044	12746	16202	12894	14006	TC032876	LG4	7885693	7887023	-	1281	protein_coding	- && sp|Q93789|LIPL1_CAEEL Lipase lipl-1 OS=Caenorhabditis elegans OX=6239 GN=lipl-1 PE=2 SV=2 && PF04083:Partial alpha/beta-hydrolase lipase region	-
TC003496	9430	12186	14695	10304	12674	9901	11416	9662	6776	5409	4435	5421	10252	9416	11790	9611	9331	10756	7207	11964	9113	5751	7808	5308	TC003496	LG3	5987126	5990310	+	833	protein_coding	- && sp|O18598|GST1_BLAGE Glutathione S-transferase OS=Blattella germanica OX=6973 PE=1 SV=3 && PF02798:Glutathione S-transferase, N-terminal domain|PF14497:Glutathione S-transferase, C-terminal domain	GST_N
TC033238	10202	7744	9541	7529	10035	8619	6361	8346	7710	7783	7286	7532	9115	8895	8760	14095	8414	9811	7197	11255	11107	10664	11750	10545	TC033238	LG5	13815929	13885304	-	6104	protein_coding	- && sp|Q8CGB6|TNS2_MOUSE Tensin-2 OS=Mus musculus OX=10090 GN=Tns2 PE=1 SV=1 && PF10409:C2 domain of PTEN tumour-suppressor protein|PF00017:SH2 domain|PF08416:Phosphotyrosine-binding domain	SH2
TC014226	8551	6508	9482	6960	9140	9284	5357	12173	9164	8726	7145	8054	7317	8361	8798	11224	6577	9207	8510	11494	12746	11498	11028	12095	TC014226	LGX	3471750	3489078	+	7194	protein_coding	- && sp|Q9EQW7|KI13A_MOUSE Kinesin-like protein KIF13A OS=Mus musculus OX=10090 GN=Kif13a PE=1 SV=1 && PF16183:Kinesin-associated|PF12473:Kinesin protein|PF01302:CAP-Gly domain|PF00225:Kinesin motor domain|PF12423:Kinesin protein 1B	Kinesin
TC012576	7298	8092	10020	6508	8659	9703	7869	11550	8650	9277	9062	8583	8880	8412	9081	10386	8078	9265	9062	12788	10796	9694	9568	8051	TC012576	LG9	11634908	11644864	+	2558	protein_coding	- && sp|P67827|KC1A_BOVIN Casein kinase I isoform alpha OS=Bos taurus OX=9913 GN=CSNK1A1 PE=1 SV=1 && -	-
TC034503	10807	11748	11404	10466	13955	12074	9023	9473	8234	9650	10227	10659	6456	5677	5972	6182	7211	5733	6972	10453	9179	9100	9527	8930	TC034503	LG3	11506329	11516313	+	1844	protein_coding	- && sp|P17336|CATA_DROME Catalase OS=Drosophila melanogaster OX=7227 GN=Cat PE=1 SV=2 && PF00199:Catalase|PF06628:Catalase-related immune-responsive	Catalase
TC007628	8933	8399	8312	9831	9378	11496	9240	11864	8822	9780	7912	6258	6554	6135	7504	7118	8078	8381	9575	13768	12776	9446	11453	8074	TC007628	LG4	2013331	2019447	-	2188	protein_coding	- && sp|P0C548|PLPL2_RAT Patatin-like phospholipase domain-containing protein 2 OS=Rattus norvegicus OX=10116 GN=Pnpla2 PE=1 SV=1 && PF01734:Patatin-like phospholipase	-
TC005900	6918	9600	8921	6950	8388	7641	10302	9613	7532	6664	7471	7978	11389	11350	9868	12133	11428	12887	6373	12005	9829	7581	8838	6186	TC005900	LG8	5832318	5833515	-	1152	protein_coding	- && sp|P29522|EF1B2_BOMMO Elongation factor 1-beta' OS=Bombyx mori OX=7091 PE=1 SV=2 && PF10587:Eukaryotic elongation factor 1 beta central acidic region|PF00736:EF-1 guanine nucleotide exchange domain	-
TC006356	10278	7059	11389	8250	9599	10054	4584	9823	8874	7553	5267	6597	7405	8489	10849	11824	6523	10054	8429	10847	13568	10133	8918	10683	TC006356	LG8	7810967	7850941	+	12922	protein_coding	- && sp|Q8SX83|SPEN_DROME Protein split ends OS=Drosophila melanogaster OX=7227 GN=spen PE=1 SV=2 && PF00076:RNA recognition motif. (a.k.a. RRM, RBD, or RNP domain)|PF07744:SPOC domain	RRM_1
TC034286	4908	6454	7884	4609	7566	6935	6705	9529	9547	10037	12638	11551	7098	6318	8593	7634	9560	7660	11407	13511	10789	11776	13468	10763	TC034286	LG9	2135817	2138153	+	2241	protein_coding	- && - && -	-
TC007321	7817	6877	9073	5336	6234	6695	5622	7200	6270	5940	6483	5976	8626	17852	17291	14884	6643	15477	6537	7629	12055	9312	12007	8956	TC007321	LG4	6209557	6211219	-	1563	protein_coding	- && sp|P13527|CP6A1_MUSDO Cytochrome P450 6A1 OS=Musca domestica OX=7370 GN=CYP6A1 PE=2 SV=1 && PF00067:Cytochrome P450	p450
TC015580	7072	6688	6387	6702	6987	5826	9266	9929	7123	7451	8897	8647	13404	8796	7235	9189	9961	9983	8656	13978	10811	11870	13515	8338	TC015580	LG6	2771921	2772919	-	854	protein_coding	- && sp|P07478|TRY2_HUMAN Trypsin-2 OS=Homo sapiens OX=9606 GN=PRSS2 PE=1 SV=1 && PF00089:Trypsin	Trypsin
TC008177	10638	10129	10355	7101	10568	9100	10962	9748	8273	5593	6706	6529	8998	8329	10069	8636	7746	11161	7139	13325	10262	8424	9713	6834	TC008177	LG4	6144398	6145857	+	1387	protein_coding	- && sp|Q5ZME2|MDHC_CHICK Malate dehydrogenase, cytoplasmic OS=Gallus gallus OX=9031 GN=MDH1 PE=2 SV=1 && PF02866:lactate/malate dehydrogenase, alpha/beta C-terminal domain|PF00056:lactate/malate dehydrogenase, NAD binding domain	-
TC008729	7321	8869	9018	6355	8607	7303	9395	11636	9045	6705	6456	7608	9365	11189	10070	8932	8139	10593	6541	15221	10091	8598	10745	7704	TC008729	LG7	15123357	15125175	+	1446	protein_coding	- && sp|P42765|THIM_HUMAN 3-ketoacyl-CoA thiolase, mitochondrial OS=Homo sapiens OX=9606 GN=ACAA2 PE=1 SV=2 && PF02803:Thiolase, C-terminal domain|PF00108:Thiolase, N-terminal domain	Thiolase_N
TC032584	8844	6306	8050	5587	7342	5869	6469	7757	5814	5274	5064	4621	15705	13299	11880	25137	13106	15911	4619	8454	8485	7944	7010	6931	TC032584	LG3	24139270	24146727	+	2483	protein_coding	- && sp|Q9VT04|PATH_DROME Proton-coupled amino acid transporter-like protein pathetic OS=Drosophila melanogaster OX=7227 GN=path PE=1 SV=1 && PF01490:Transmembrane amino acid transporter protein	Aa_trans
TC004368	8869	8381	8944	6850	8386	7272	7694	8811	7584	7057	7428	6379	11267	10734	10457	13227	10336	11971	6806	11543	10965	9025	8388	6789	TC004368	LG10	7055527	7062061	-	1690	protein_coding	- && sp|Q6FIF0|ZFAN6_HUMAN AN1-type zinc finger protein 6 OS=Homo sapiens OX=9606 GN=ZFAND6 PE=1 SV=2 && PF01428:AN1-like Zinc finger|PF01754:A20-like zinc finger	zf-A20
TC012055	8889	7667	8975	7825	8362	6366	9631	10683	9484	7394	7234	7106	10145	8804	8678	12301	9798	9837	6946	11407	10065	9838	9904	7802	TC012055	LG9	7023490	7041987	-	3435	protein_coding	- && sp|Q7K556|TTD14_DROME TRPL translocation defect protein 14 OS=Drosophila melanogaster OX=7227 GN=Ttd14 PE=1 SV=1 && PF13521:AAA domain	-
TC033268	8970	8058	8828	7550	9602	8054	5051	9013	7125	6885	5834	5429	10485	9664	11894	10771	7763	9490	9057	13591	13446	10118	9933	8331	TC033268	LG5	15151168	15191097	+	5322	protein_coding	- && sp|Q6PFT9|AB1IP_DANRE Amyloid beta A4 precursor protein-binding family B member 1-interacting protein OS=Danio rerio OX=7955 GN=apbb1ip PE=2 SV=1 && PF00788:Ras association (RalGDS/AF-6) domain|PF00169:PH domain	RA
TC007692	6951	8718	10544	7610	8874	7665	7336	8882	6713	6112	6823	7125	10298	9361	9799	11212	9685	11580	8198	12628	13087	8777	9510	7014	TC007692	LG4	716247	726929	-	2538	protein_coding	- && sp|Q24537|HMG2_DROME High mobility group protein DSP1 OS=Drosophila melanogaster OX=7227 GN=Dsp1 PE=2 SV=1 && -	-
TC006474	8394	7636	7651	6484	7994	8759	6302	8116	7236	8517	7946	8532	8660	7930	7626	10606	6690	6708	10915	13099	12264	12326	13009	10250	TC006474	LG8	10232251	10237806	+	2394	protein_coding	- && sp|Q05438|BMR1B_CHICK Bone morphogenetic protein receptor type-1B OS=Gallus gallus OX=9031 GN=BMPR1B PE=2 SV=1 && PF08515:Transforming growth factor beta type I GS-motif|PF01064:Activin types I and II receptor domain|PF00069:Protein kinase domain	Pkinase
TC032375	8256	9076	11920	10130	13452	14875	7462	8485	6928	11949	10493	12392	5028	2680	2638	4221	3463	2252	11555	10442	10555	15393	9537	10410	TC032375	LG3	5223244	5225435	-	1545	protein_coding	- && sp|Q9BTY2|FUCO2_HUMAN Plasma alpha-L-fucosidase OS=Homo sapiens OX=9606 GN=FUCA2 PE=1 SV=2 && PF16757:Alpha-L-fucosidase C-terminal domain|PF01120:Alpha-L-fucosidase	Alpha_L_fucos
TC008311	6106	10234	7704	6940	8333	6996	11682	8345	6167	5790	6847	6818	12716	11211	11098	11730	11428	12799	6393	12453	9374	7762	8143	5999	TC008311	LG4	8365492	8366231	+	500	protein_coding	- && sp|Q9GP16|RL31_HELVI 60S ribosomal protein L31 OS=Heliothis virescens OX=7102 GN=RpL31 PE=2 SV=1 && PF01198:Ribosomal protein L31e	Ribosomal_L31e
TC006052	16831	13379	7040	2765	4816	4611	9035	7471	7329	4225	3029	3284	17606	18586	13962	20953	10671	14777	3601	8296	7613	4824	4492	3556	TC006052	LG8	2419472	2423546	-	1740	protein_coding	- && sp|Q8C172|CERS6_MOUSE Ceramide synthase 6 OS=Mus musculus OX=10090 GN=Cers6 PE=1 SV=1 && PF03798:TLC domain	LAG1
TC013218	10200	8181	9607	7565	7929	6863	6319	8907	7555	5796	5590	6156	10564	11003	10809	12570	8416	11696	7996	10101	11566	8947	9561	8349	TC013218	LG5	12091815	12097039	-	2843	protein_coding	- && sp|P42232|STA5B_MOUSE Signal transducer and activator of transcription 5B OS=Mus musculus OX=10090 GN=Stat5b PE=1 SV=1 && PF02865:STAT protein, protein interaction domain|PF01017:STAT protein, all-alpha domain|PF00017:SH2 domain|PF02864:STAT protein, DNA binding domain	STAT_alpha
TC011461	19723	10294	8359	8388	11741	10158	9631	7711	5809	8748	9486	9681	7845	7238	6626	10162	8220	8021	4824	8606	7143	7411	9016	7083	TC011461	LG10	6580430	6584201	+	1509	protein_coding	- && sp|Q1HPU0|TPM1_BOMMO Tropomyosin-1 OS=Bombyx mori OX=7091 PE=1 SV=1 && PF00261:Tropomyosin	-
TC007185	4965	5929	5352	12641	6439	2983	3037	6281	4178	1771	3991	5921	13044	6742	11932	9990	7551	19670	16246	14266	12651	11722	16963	7562	TC007185	LG4	7881340	7882703	-	1311	protein_coding	- && sp|O46107|LIP1_DROME Lipase 1 OS=Drosophila melanogaster OX=7227 GN=Lip1 PE=2 SV=2 && PF04083:Partial alpha/beta-hydrolase lipase region	-
TC034285	5580	6159	10050	6278	9039	8667	2025	11756	11249	14438	4785	8327	2883	5846	9269	8446	2898	8380	10974	11302	11745	13824	12507	14821	TC034285	LG9	2123253	2131158	+	3585	protein_coding	- && - && -	-
TC015654	6392	9784	7170	7002	7849	6135	10441	8247	6633	5947	7130	7214	11918	10977	10883	11604	11558	12316	6327	11587	10247	8176	9658	5705	TC015654	LG6	4225304	4226221	+	529	protein_coding	- && sp|Q4R5I3|RL22_MACFA 60S ribosomal protein L22 OS=Macaca fascicularis OX=9541 GN=RPL22 PE=2 SV=3 && PF01776:Ribosomal L22e protein family	-
TC005186	10355	9330	11314	10783	10518	7843	5591	8164	7140	5299	5303	5842	7813	9391	11431	13367	9414	10498	6614	9266	12213	7777	8187	7341	TC005186	LGX	4583403	4599894	-	7660	protein_coding	- && sp|Q9VEN1|FLNA_DROME Filamin-A OS=Drosophila melanogaster OX=7227 GN=cher PE=1 SV=2 && PF00630:Filamin/ABP280 repeat|PF00307:Calponin homology (CH) domain	CH
TC013214	13148	8541	7804	6057	7903	5110	8521	8358	7308	3624	3908	4059	15715	14950	13888	15787	12480	15612	3965	6802	7445	6073	6770	6415	TC013214	LG5	12135609	12139796	-	1550	protein_coding	- && sp|Q16P20|CISY2_AEDAE Probable citrate synthase 2, mitochondrial OS=Aedes aegypti OX=7159 GN=AAEL011789 PE=3 SV=1 && PF00285:Citrate synthase, C-terminal domain	Citrate_synt
TC000597	2518	5566	4440	10213	12393	3221	308	290	494	712	6228	2497	11132	1974	13233	11019	36963	10180	13902	9777	26112	5824	16233	4596	TC000597	LG2	9233085	9233563	-	252	protein_coding	- && - && -	-
TC016051	6490	7760	8549	6309	7478	6749	6765	8661	6764	6536	7084	6632	12325	11516	10862	14295	10047	12173	6671	10567	11546	7987	8784	6977	TC016051	LGX	1932468	1936813	+	1867	protein_coding	- && sp|P26686|SRR55_DROME Serine-arginine protein 55 OS=Drosophila melanogaster OX=7227 GN=B52 PE=1 SV=4 && PF00076:RNA recognition motif. (a.k.a. RRM, RBD, or RNP domain)	RRM_1
TC007861	8700	6826	9600	4924	7892	9068	4760	7822	6661	6917	4506	4972	11139	11966	13037	17177	9361	11883	6109	11705	12700	8064	7115	6415	TC007861	LG4	1764353	1780866	+	9873	protein_coding	- && sp|M9NDE3|BARK_DROME Protein bark beetle OS=Drosophila melanogaster OX=7227 GN=bark PE=1 SV=1 && PF00530:Scavenger receptor cysteine-rich domain|PF13229:Right handed beta helix region	SRCR
TC004892	6243	10394	7264	6764	9183	6834	10911	8244	6588	6182	6733	7536	11800	10038	11140	10519	10982	11355	6554	11978	10374	7307	8736	5633	TC004892	LG2	3817080	3818824	+	1317	protein_coding	- && sp|Q9VY86|TM2D2_DROME TM2 domain-containing protein CG11103 OS=Drosophila melanogaster OX=7227 GN=CG11103 PE=2 SV=3 && PF05154:TM2 domain	TM2
TC030588	6069	8945	10242	8835	10421	11512	8123	10470	7774	12068	10383	7646	8060	7153	6691	10549	8950	8398	6248	8184	9015	8120	8127	7093	TC030588	LG6	5462153	5472001	-	3851	protein_coding	- && sp|Q9Y259|CHKB_HUMAN Choline/ethanolamine kinase OS=Homo sapiens OX=9606 GN=CHKB PE=1 SV=3 && PF01633:Choline/ethanolamine kinase	Choline_kinase
TC013762	10450	11848	18595	9112	9586	10960	10378	9187	7062	6391	6558	5389	5985	6932	13336	8679	5660	7892	6653	9279	8248	7417	7173	6021	TC013762	LG5	4658797	4673495	-	3717	protein_coding	- && sp|Q9UKV8|AGO2_HUMAN Protein argonaute-2 OS=Homo sapiens OX=9606 GN=AGO2 PE=1 SV=3 && PF08699:Argonaute linker 1 domain|PF02171:Piwi domain|PF16486:N-terminal domain of argonaute|PF16488:Argonaute linker 2 domain	Piwi
TC003450	7873	11064	9674	5052	6348	6757	13977	19980	17314	9132	8396	12131	5690	6065	5514	6875	6376	6734	6590	6878	8124	7808	8433	5862	TC003450	LG3	5248827	5251790	+	1711	protein_coding	- && sp|P34528|YM67_CAEEL Putative serine protease K12H4.7 OS=Caenorhabditis elegans OX=6239 GN=K12H4.7 PE=3 SV=2 && PF05577:Serine carboxypeptidase S28	Peptidase_S28
TC012824	10485	8516	8919	8390	12538	9983	7502	7285	7118	6713	6863	7320	7400	6713	7511	7793	6634	7779	9150	12320	10343	10712	11329	9242	TC012824	LG9	15970551	15975191	-	1777	protein_coding	- && sp|Q27245|YH24_CAEEL Putative aminopeptidase W07G4.4 OS=Caenorhabditis elegans OX=6239 GN=lap-2 PE=3 SV=1 && PF00883:Cytosol aminopeptidase family, catalytic domain	-
TC014386	18353	10009	14311	16643	13652	13652	8858	9311	5402	11050	7105	8764	6549	5702	3812	6667	5893	6225	5398	5091	4640	8913	5264	6893	TC014386	LG5	9983363	9987536	+	3794	protein_coding	- && sp|E9Q236|MRP4_MOUSE ATP-binding cassette sub-family C member 4 OS=Mus musculus OX=10090 GN=Abcc4 PE=1 SV=1 && PF00005:ABC transporter|PF00664:ABC transporter transmembrane region	ABC_tran
TC014708	7695	7896	10825	7790	12232	13335	5883	9626	8417	11750	9593	7688	6276	5852	5960	7125	5076	6992	6822	9914	13028	8073	9459	10559	TC014708	LG5	13664291	13702167	+	7697	protein_coding	- && - && -	-
TC007699	5685	8846	8385	7940	8363	6090	8180	8580	6121	4834	6668	6737	11079	9099	9164	10337	11696	11847	7468	12759	13998	8326	8981	5953	TC007699	LG4	631447	635311	-	1613	protein_coding	- && - && -	-
TC034515	7588	8053	10954	7734	9197	8471	6030	9444	7318	6302	5753	6301	7518	8059	9317	9947	7428	10237	8060	12122	12949	9765	9333	8813	TC034515	LGX	295310	307504	+	4836	protein_coding	- && sp|Q9V4C8|HCF_DROME Host cell factor OS=Drosophila melanogaster OX=7227 GN=Hcf PE=1 SV=2 && PF13854:Kelch motif	-
TC001941	10246	9171	9611	7059	7886	8464	7063	9159	7763	7737	5976	6974	9060	8736	9385	9329	8064	9649	7770	10617	11801	8916	8889	6952	TC001941	LG9	1353626	1382242	+	3372	protein_coding	- && sp|Q09143|SL7A1_MOUSE High affinity cationic amino acid transporter 1 OS=Mus musculus OX=10090 GN=Slc7a1 PE=1 SV=1 && PF13520:Amino acid permease|PF13906:C-terminus of AA_permease	-
TC003990	14233	23549	14967	28478	16391	8636	3959	2435	3326	5381	3234	6231	5040	1867	4621	3685	10428	1889	8516	5569	15718	7174	6785	3948	TC003990	LG3	28980452	28981445	-	941	protein_coding	- && - && PF16317:Glycosyl hydrolase family 99	-
TC014416	9628	8179	8715	5649	6799	7836	6356	9508	7691	7168	6510	6806	9194	9548	11476	9962	7455	9570	7379	12115	11154	8506	10547	8080	TC014416	LG5	10227177	10231711	+	3343	protein_coding	- && sp|Q9Y0H4|SUDX_DROME E3 ubiquitin-protein ligase Su(dx) OS=Drosophila melanogaster OX=7227 GN=Su(dx) PE=1 SV=1 && PF00168:C2 domain|PF00632:HECT-domain (ubiquitin-transferase)|PF00397:WW domain	HECT
TC014364	14330	13123	13331	13160	16550	10384	9813	8080	7614	6063	5504	7683	5797	5053	7183	5338	4255	7654	6344	9445	5512	9431	7522	6311	TC014364	LG5	9751880	9755416	+	1615	protein_coding	- && sp|P05201|AATC_MOUSE Aspartate aminotransferase, cytoplasmic OS=Mus musculus OX=10090 GN=Got1 PE=1 SV=3 && PF00155:Aminotransferase class I and II	Aminotran_1_2
TC010331	9970	10319	9951	8097	11154	9277	9629	8862	7355	6521	6577	6314	9469	8851	8656	9147	8707	9469	5742	10143	8630	7147	8471	6905	TC010331	LG3	24973933	24979280	-	1510	protein_coding	- && sp|P00125|CY1_BOVIN Cytochrome c1, heme protein, mitochondrial OS=Bos taurus OX=9913 GN=CYC1 PE=1 SV=2 && PF02167:Cytochrome C1 family	-
TC015170	10377	10625	11044	11271	15584	14060	10151	7133	6202	5651	5600	6883	6437	4688	5785	6843	4664	5484	7466	13491	7618	11546	10023	6695	TC015170	LG6	2070729	2072083	-	1266	protein_coding	- && sp|P14755|CRYL1_RABIT Lambda-crystallin OS=Oryctolagus cuniculus OX=9986 GN=CRYL1 PE=1 SV=3 && PF02737:3-hydroxyacyl-CoA dehydrogenase, NAD binding domain|PF00725:3-hydroxyacyl-CoA dehydrogenase, C-terminal domain	3HCDH_N
TC033838	14592	10380	13663	8632	13623	9717	4361	7266	6368	5659	4382	5257	7135	9464	8973	15649	7090	11462	5282	7342	8630	6870	6665	6440	TC033838	LG7	13170563	13191827	+	3852	protein_coding	- && sp|P13607|ATNA_DROME Sodium/potassium-transporting ATPase subunit alpha OS=Drosophila melanogaster OX=7227 GN=Atpalpha PE=1 SV=3 && -	-
TC003063	8426	6705	8889	4598	5853	6438	5730	7825	6342	5732	4399	5062	14631	14839	13164	16900	11006	13990	5777	8645	10398	6707	7287	5360	TC003063	LG3	2870231	2952250	-	8838	protein_coding	- && sp|F1M0Z1|TRIO_RAT Triple functional domain protein OS=Rattus norvegicus OX=10116 GN=Trio PE=1 SV=4 && PF00435:Spectrin repeat|PF00621:RhoGEF domain	RhoGEF
TC010904	7418	9261	10508	6723	8379	7904	12379	9962	7889	10680	14811	13147	6376	3932	3774	3885	4112	3407	9672	9862	8123	15424	10084	6969	TC010904	LG5	1544720	1545834	-	924	protein_coding	- && sp|P00773|CELA1_RAT Chymotrypsin-like elastase family member 1 OS=Rattus norvegicus OX=10116 GN=Cela1 PE=1 SV=1 && PF00089:Trypsin	Trypsin
TC004527	8718	7919	9866	6523	8055	6330	4797	7450	6479	5147	5203	5555	9994	9905	10128	13557	9586	11739	6991	10851	11726	9726	8844	7990	TC004527	LG2	3138218	3144668	-	4007	protein_coding	- && sp|Q92628|K0232_HUMAN Uncharacterized protein KIAA0232 OS=Homo sapiens OX=9606 GN=KIAA0232 PE=1 SV=5 && PF15376:Domain of unknown function (DUF4603)	-
TC031676	14032	7748	8110	4485	4621	6495	5562	7524	6727	5651	4014	4347	13314	14877	13256	19919	10153	14868	5327	7005	7642	5781	6488	4939	TC031676	KQ973114	242983	258079	-	5568	protein_coding	- && sp|Q99758|ABCA3_HUMAN Phospholipid-transporting ATPase ABCA3 OS=Homo sapiens OX=9606 GN=ABCA3 PE=1 SV=2 && PF00005:ABC transporter|PF12698:ABC-2 family transporter protein	ABC_tran
TC004878	20800	13500	12378	14931	24154	5882	11537	6798	6851	3284	3520	4175	4337	4208	6479	5458	4892	7562	5425	7319	5706	9788	6918	6720	TC004878	LG2	3625449	3626733	+	1141	protein_coding	- && sp|P15122|ALDR_RABIT Aldo-keto reductase family 1 member B1 OS=Oryctolagus cuniculus OX=9986 GN=AKR1B1 PE=2 SV=3 && PF00248:Aldo/keto reductase family	Aldo_ket_red
TC009183	9187	9516	11156	7466	10164	8152	8949	10333	8542	4574	4671	5422	8023	8366	9338	9163	7630	11391	6460	11176	10272	8045	7684	6867	TC009183	LG7	3337388	3341614	-	2742	protein_coding	- && sp|E2RG47|STT3B_CANLF Dolichyl-diphosphooligosaccharide--protein glycosyltransferase subunit STT3B OS=Canis lupus familiaris OX=9615 GN=STT3B PE=1 SV=1 && PF02516:Oligosaccharyl transferase STT3 subunit	-
TC011397	7798	7340	10313	5644	7525	7105	5747	7863	6434	5532	4878	5495	10792	11365	11490	14548	9587	13126	6475	9867	11314	7492	7432	7293	TC011397	KQ971410	837541	869340	+	5545	protein_coding	- && sp|Q7KRY7|SCRIB_DROME Protein lap4 OS=Drosophila melanogaster OX=7227 GN=scrib PE=1 SV=1 && PF00595:PDZ domain|PF13855:Leucine rich repeat	PDZ
TC030701	17554	7451	8405	10169	10763	9285	5509	7676	7190	9208	6828	7571	5725	7474	6751	12237	5861	7647	4807	7536	8277	8590	10062	9850	TC030701	LG3	28983039	29058622	-	64014	protein_coding	- && sp|Q9I7U4|TITIN_DROME Titin OS=Drosophila melanogaster OX=7227 GN=sls PE=1 SV=3 && PF00041:Fibronectin type III domain|PF00018:SH3 domain|PF06582:Titin repeat|PF07679:Immunoglobulin I-set domain	I-set
TC009391	7496	7251	8769	3718	8133	8438	7576	11501	11140	8217	7721	9281	7612	7505	7842	9071	8099	9266	7827	8496	10657	9565	9431	7558	TC009391	LG7	1462758	1466178	+	1850	protein_coding	- && sp|P35668|GSHB_XENLA Glutathione synthetase OS=Xenopus laevis OX=8355 GN=gss PE=2 SV=1 && PF03917:Eukaryotic glutathione synthase, ATP binding domain|PF03199:Eukaryotic glutathione synthase	-
TC034432	6227	6727	9825	3799	4913	5604	5495	6135	5186	4353	5661	4664	16951	13991	13645	17235	12196	18003	5705	9287	9686	5467	7205	4018	TC034432	LG9	13150800	13168420	+	3080	protein_coding	- && - && -	-
TC012503	8353	9813	15890	10764	12927	17562	9110	17156	9677	15116	10533	9534	1501	1128	1591	725	1875	1482	7545	11142	7310	7762	8450	4894	TC012503	LG9	9531265	9533119	+	1581	protein_coding	- && sp|P29981|CP4C1_BLADI Cytochrome P450 4C1 OS=Blaberus discoidalis OX=6981 GN=CYP4C1 PE=2 SV=1 && PF00067:Cytochrome P450	p450
TC011123	6737	9560	7401	6639	7799	6398	10008	8489	6012	5708	6455	6901	11158	10385	9371	11252	10833	10866	6028	11806	9414	7400	8548	6292	TC011123	LG10	4298509	4299317	-	681	protein_coding	- && sp|Q962R6|RS13_SPOFR 40S ribosomal protein S13 OS=Spodoptera frugiperda OX=7108 GN=RpS13 PE=2 SV=3 && PF00312:Ribosomal protein S15|PF08069:Ribosomal S13/S15 N-terminal domain	-
TC012217	5503	9450	7324	7849	7804	5564	8782	7298	5707	4670	5664	6002	12403	11086	11961	12027	12381	11436	5805	11490	10425	6906	8276	5522	TC012217	LG9	4639708	4640636	+	929	protein_coding	- && sp|Q4KLF5|BT3L4_XENLA Transcription factor BTF3 homolog 4 OS=Xenopus laevis OX=8355 GN=btf3l4 PE=2 SV=1 && PF01849:NAC domain	-
TC001752	8909	8575	10137	8098	9036	7769	8228	9134	7708	7163	7145	8042	9612	7643	7976	8558	7361	7968	8092	10412	9140	9008	9259	6194	TC001752	LGX	7976440	7981727	-	2307	protein_coding	- && sp|Q6A4L1|S12A8_XENLA Solute carrier family 12 member 8 OS=Xenopus laevis OX=8355 GN=slc12a8 PE=2 SV=1 && PF00324:Amino acid permease	AA_permease
TC012868	7993	8908	8807	6808	7230	4841	6878	7465	6409	3561	4627	4358	12926	12935	11623	15040	12365	13817	5501	9384	9838	6429	7212	5552	TC012868	LG9	15388157	15390347	-	2024	protein_coding	- && sp|P26686|SRR55_DROME Serine-arginine protein 55 OS=Drosophila melanogaster OX=7227 GN=B52 PE=1 SV=4 && PF00782:Dual specificity phosphatase, catalytic domain	DSPc
TC000360	8242	7998	8332	5672	6937	7294	9268	10666	8851	7171	7143	6856	9263	8029	9101	7858	7322	8763	8343	11650	10658	8401	9730	6888	TC000360	LG2	12486688	12488235	-	1500	protein_coding	- && - && PF13855:Leucine rich repeat	-
TC005341	9162	8383	11469	7741	8456	8620	3783	7426	5943	6715	4097	4427	9503	9783	12286	11911	8472	12530	6603	10726	11937	8013	6911	5534	TC005341	LG8	14312241	14324998	-	2860	protein_coding	- && sp|B4LFQ9|SHEP_DROVI Protein alan shepard OS=Drosophila virilis OX=7244 GN=shep PE=3 SV=2 && PF00076:RNA recognition motif. (a.k.a. RRM, RBD, or RNP domain)	RRM_1
TC034785	6427	5282	10332	6571	9517	9744	2345	9459	6973	9766	3326	7198	4614	7361	9398	12598	3860	8522	10077	9699	13548	12197	9521	11930	TC034785	LG7	6547397	6551424	-	3550	protein_coding	- && - && -	-
TC034217	9357	6805	9294	5120	7158	7706	7079	8001	6618	6577	6166	7084	9508	8823	9297	9825	6277	9729	8264	10793	12553	9114	10596	8484	TC034217	LGX	3929388	3934928	+	4333	protein_coding	- && sp|Q08509|EPS8_MOUSE Epidermal growth factor receptor kinase substrate 8 OS=Mus musculus OX=10090 GN=Eps8 PE=1 SV=2 && PF08416:Phosphotyrosine-binding domain	-
TC015134	6689	7638	9113	6639	6598	5860	6380	7908	5949	4386	4642	4675	11836	11641	12795	14958	10485	14954	6273	10214	10650	6483	7820	5611	TC015134	LG6	2797841	2806047	+	2420	protein_coding	- && sp|P08928|LAM0_DROME Lamin Dm0 OS=Drosophila melanogaster OX=7227 GN=Lam PE=1 SV=4 && PF00932:Lamin Tail Domain|PF00038:Intermediate filament protein	Filament
TC032686	4766	9909	8746	5733	10912	10946	8459	6411	4882	4977	3826	4044	5223	4887	7624	5726	7636	6494	6373	28491	21239	11249	5670	5356	TC032686	LG3	30473020	30538653	-	10446	protein_coding	- && sp|Q86BA1|MICAL_DROME [F-actin]-monooxygenase Mical OS=Drosophila melanogaster OX=7227 GN=Mical PE=1 SV=1 && PF12130:Bivalent Mical/EHBP Rab binding domain|PF00307:Calponin homology (CH) domain	CH
TC005841	10573	9553	7077	5350	8030	5246	9410	7839	6857	3711	4402	3811	16902	15455	12286	15868	12935	14685	3472	5564	5179	3911	6531	4881	TC005841	LG8	6780004	6782850	-	766	protein_coding	- && sp|P84030|CYC2_CERCA Cytochrome c-2 OS=Ceratitis capitata OX=7213 PE=1 SV=2 && PF00034:Cytochrome c	-
TC004818	7721	7883	9040	6392	8252	9164	7933	9894	8730	7855	8804	9216	7894	6750	7616	5929	7671	7677	9156	8935	11332	9400	9431	6836	TC004818	LG2	2344053	2347324	+	2394	protein_coding	- && sp|Q9V773|C6A20_DROME Probable cytochrome P450 6a20 OS=Drosophila melanogaster OX=7227 GN=Cyp6a20 PE=2 SV=2 && PF00067:Cytochrome P450	p450
TC000664	11941	13318	13200	15976	15411	13198	9294	11548	9268	8447	6983	9521	3400	2568	1878	3512	3814	3609	5525	6227	7057	10220	7558	5747	TC000664	LG2	7805746	7807553	-	1473	protein_coding	- && sp|Q920A6|RISC_RAT Retinoid-inducible serine carboxypeptidase OS=Rattus norvegicus OX=10116 GN=Scpep1 PE=2 SV=1 && PF00450:Serine carboxypeptidase	Peptidase_S10
TC010939	7101	7543	8631	6549	8608	9530	10400	11024	7467	8381	8432	8220	7533	5663	5306	5646	5181	5936	9865	11946	9250	11971	10892	8012	TC010939	LG5	1528136	1529203	+	824	protein_coding	- && sp|P00774|CEL2A_RAT Chymotrypsin-like elastase family member 2A OS=Rattus norvegicus OX=10116 GN=Cela2a PE=2 SV=1 && PF00089:Trypsin	Trypsin
TC002954	5256	10389	6194	3745	13972	12701	8919	22816	8865	5018	5167	6540	7200	3784	7316	5230	4935	3128	4756	4668	13362	6646	7278	21128	TC002954	LG3	5835512	5836902	-	1247	protein_coding	- && sp|P43508|CPR4_CAEEL Cathepsin B-like cysteine proteinase 4 OS=Caenorhabditis elegans OX=6239 GN=cpr-4 PE=1 SV=1 && PF08127:Peptidase family C1 propeptide|PF00112:Papain family cysteine protease	Peptidase_C1
TC001671	6668	9424	7178	6184	7767	6496	9842	8163	6321	6016	7229	7030	11360	9822	10851	10859	9936	10352	6334	11008	8726	7291	8307	5846	TC001671	LG9	2287849	2288627	+	540	protein_coding	- && sp|Q7ZV82|RL27_DANRE 60S ribosomal protein L27 OS=Danio rerio OX=7955 GN=rpl27 PE=2 SV=3 && PF01777:Ribosomal L27e protein family|PF00467:KOW motif	KOW
TC000487	7266	9031	8855	7785	7981	5245	7259	8244	7223	3571	3962	4203	12416	12075	12333	14229	11146	13036	5034	8830	10806	6252	6925	5104	TC000487	LG2	10688432	10691578	-	2433	protein_coding	- && sp|P29845|HSP7E_DROME Heat shock 70 kDa protein cognate 5 OS=Drosophila melanogaster OX=7227 GN=Hsc70-5 PE=1 SV=2 && PF00012:Hsp70 protein	HSP70
TC008315	12074	8421	7965	3796	4229	5069	6979	7050	6621	5061	3920	3680	15620	15870	13929	18595	12197	16033	3893	5887	6533	5452	5307	4034	TC008315	LG4	8404742	8410192	+	2578	protein_coding	- && sp|P97363|SPTC2_MOUSE Serine palmitoyltransferase 2 OS=Mus musculus OX=10090 GN=Sptlc2 PE=1 SV=2 && PF00155:Aminotransferase class I and II	Aminotran_1_2
TC002985	5747	9349	7019	6090	7371	6331	10940	8099	6434	5927	6740	7608	11544	10649	8583	10312	10725	11186	6137	11109	8940	6732	8128	6363	TC002985	LG3	5246994	5248735	-	1640	protein_coding	- && sp|Q3ZBX1|PIGC_BOVIN Phosphatidylinositol N-acetylglucosaminyltransferase subunit C OS=Bos taurus OX=9913 GN=PIGC PE=2 SV=1 && PF01158:Ribosomal protein L36e	-
TC004027	9892	8180	13235	5195	12123	10444	7929	13134	11479	10012	8668	11154	6847	4185	3931	7920	6317	7011	6913	5469	5552	7653	6282	8460	TC004027	LG3	31253024	31255744	+	1399	protein_coding	- && sp|P04069|CBPB_ASTAS Carboxypeptidase B OS=Astacus astacus OX=6715 PE=1 SV=1 && PF00246:Zinc carboxypeptidase|PF02244:Carboxypeptidase activation peptide	-
TC034740	23206	14004	30202	11948	12807	15027	4650	5352	4403	3723	3792	782	7218	13121	7661	1302	1682	3807	990	9163	11319	4807	3519	2871	TC034740	LG6	4420739	4439926	-	8409	protein_coding	- && sp|Q25490|APLP_MANSE Apolipophorins OS=Manduca sexta OX=7130 PE=2 SV=1 && PF06448:Domain of Unknown Function (DUF1081)|PF01347:Lipoprotein amino terminal region|PF09172:Domain of unknown function (DUF1943)	Vitellogenin_N
TC001033	8599	8260	11006	7500	9517	8185	4878	8611	7032	5568	4679	5430	8000	9027	10124	11592	7886	10168	6420	9759	11125	8316	7662	7670	TC001033	LG2	9993610	10007042	+	8517	protein_coding	- && sp|Q8IWZ3|ANKH1_HUMAN Ankyrin repeat and KH domain-containing protein 1 OS=Homo sapiens OX=9606 GN=ANKHD1 PE=1 SV=1 && PF12796:Ankyrin repeats (3 copies)|PF00013:KH domain	KH_1
TC012193	8210	8022	10849	6007	7818	9781	6994	9994	7672	7441	8125	7023	6653	6724	7297	7083	5075	6944	8184	11832	10410	9800	10666	8132	TC012193	LG9	3531788	3552226	-	3236	protein_coding	- && - && -	-
TC000185	6830	8023	10333	7806	7912	6096	6400	7642	6434	4521	4877	5138	9247	9526	10842	11661	9937	12687	6572	10474	11518	7862	8172	6153	TC000185	LG2	14993998	15005729	-	3511	protein_coding	- && sp|O60506|HNRPQ_HUMAN Heterogeneous nuclear ribonucleoprotein Q OS=Homo sapiens OX=9606 GN=SYNCRIP PE=1 SV=2 && PF00076:RNA recognition motif. (a.k.a. RRM, RBD, or RNP domain)|PF18360:Heterogeneous nuclear ribonucleoprotein Q acidic domain	RRM_1
TC007429	6866	8747	8948	4551	5726	6242	7110	7690	6131	5399	5515	5937	11792	11029	11845	11713	9731	11640	6760	10235	11786	7086	8133	5493	TC007429	LG4	4655614	4672770	-	555	protein_coding	- && - && PF00335:Tetraspanin family	Tetraspannin
TC013357	10012	8997	8549	6574	8757	7389	8155	8529	7343	5821	6038	6080	10491	8525	8881	9736	9309	8757	6367	10084	7927	7704	9377	6672	TC013357	LG5	10594738	10596115	-	1231	protein_coding	- && sp|Q25531|VA0D_MANSE V-type proton ATPase subunit d OS=Manduca sexta OX=7130 PE=2 SV=1 && PF01992:ATP synthase (C/AC39) subunit	-
TC006391	4150	6066	5950	4519	6910	8339	6351	12550	10633	8278	8770	8826	10856	6297	8938	7174	11611	4198	9321	11864	11574	7284	9617	5914	TC006391	LG8	8365994	8368878	+	1900	protein_coding	- && sp|A0A1S4H2E2|PHCL2_ANOGA pH-sensitive chloride channel 2 OS=Anopheles gambiae OX=7165 GN=pHCl-2 PE=3 SV=1 && PF02932:Neurotransmitter-gated ion-channel transmembrane region|PF02931:Neurotransmitter-gated ion-channel ligand binding domain	Neur_chan_LBD
TC033756	10640	9482	13316	7810	11973	10190	7297	9022	7737	7190	7479	7729	5543	5707	5304	7222	5238	6174	7087	8835	9422	8265	8001	8737	TC033756	LG7	11683199	11698300	-	4401	protein_coding	- && sp|Q9NZI6|TF2L1_HUMAN Transcription factor CP2-like protein 1 OS=Homo sapiens OX=9606 GN=TFCP2L1 PE=1 SV=1 && PF04516:CP2 transcription factor|PF18016:SAM domain (Sterile alpha motif)	CP2
TC003842	6230	8960	7096	6528	7838	7076	9840	8209	6222	5077	6165	6585	10926	9779	9939	10243	10750	10799	6288	10423	9810	7084	7491	5394	TC003842	LG3	22843800	22849586	+	2009	protein_coding	- && sp|Q962Q6|RS24_SPOFR 40S ribosomal protein S24 OS=Spodoptera frugiperda OX=7108 GN=RpS24 PE=2 SV=1 && PF01282:Ribosomal protein S24e	Ribosomal_S24e
TC012185	7581	6865	8674	6029	6978	4822	8049	10742	9111	2452	3844	3384	9262	11166	14753	11779	9859	15899	5535	10247	9944	6965	6673	3970	TC012185	LG9	3685680	3691494	-	2595	protein_coding	- && sp|Q66HD0|ENPL_RAT Endoplasmin OS=Rattus norvegicus OX=10116 GN=Hsp90b1 PE=1 SV=2 && PF00183:Hsp90 protein|PF02518:Histidine kinase-, DNA gyrase B-, and HSP90-like ATPase	HATPase_c
TC009702	5470	7889	7671	8897	10082	9678	11025	7915	6347	5858	6895	7141	5538	6442	8838	5166	8054	7709	6632	14733	14816	7624	8050	6004	TC009702	LG7	4646159	4647346	+	1090	protein_coding	- && - && -	-
TC033411	10273	8216	10444	5941	7635	8371	4865	9396	8579	5416	4594	5802	6499	8198	10224	9205	5496	9833	7550	9699	11346	8792	8928	9009	TC033411	LG6	3784686	3832420	+	14532	protein_coding	- && sp|A0A0R4IES7|K1109_DANRE Transmembrane protein KIAA1109 homolog OS=Danio rerio OX=7955 GN=si:ch211-233a24.2 PE=3 SV=1 && PF10479:Fragile site-associated protein C-terminus	-
TC001877	7040	7582	9395	7025	7088	5154	6301	7655	6948	4414	4985	5132	11328	11610	10371	13620	10150	12565	5747	8451	10570	7126	7771	6210	TC001877	LGX	272810	278309	+	2358	protein_coding	- && sp|Q9CY58|PAIRB_MOUSE Plasminogen activator inhibitor 1 RNA-binding protein OS=Mus musculus OX=10090 GN=Serbp1 PE=1 SV=2 && PF04774:Hyaluronan / mRNA binding family	-
TC010373	8196	8605	9220	6807	7768	6267	7058	9520	8408	4991	5131	5922	7990	8547	9713	7266	7463	10222	7447	11119	11508	8481	8774	7095	TC010373	LG3	24641958	24648221	+	2863	protein_coding	- && - && -	-
TC031967	9918	6226	7843	6171	7281	6752	6957	9757	7262	5965	6163	6499	9131	9553	8364	10422	6759	9621	7144	9591	8631	9260	9849	8074	TC031967	LG2	2285532	2294682	-	4623	protein_coding	- && sp|Q9Z1G4|VPP1_MOUSE V-type proton ATPase 116 kDa subunit a1 OS=Mus musculus OX=10090 GN=Atp6v0a1 PE=1 SV=3 && PF01496:V-type ATPase 116kDa subunit family	-
TC034777	11099	8590	9815	6898	8578	6745	8118	7351	7621	5664	5026	4728	9442	8528	9924	10628	8240	9430	6346	10903	7905	7223	8260	6108	TC034777	LG7	4213296	4219875	+	2028	protein_coding	- && sp|Q17G75|PURA_AEDAE Adenylosuccinate synthetase OS=Aedes aegypti OX=7159 GN=AAEL003161 PE=3 SV=1 && PF00709:Adenylosuccinate synthetase	-
TC006647	6564	7108	6032	3514	3895	4276	6698	7524	5265	3748	4631	4466	16656	16238	10892	18828	12080	17192	5471	8601	6898	5511	7008	4030	TC006647	LG8	12505981	12507459	+	1104	protein_coding	- && - && -	-
TC007466	8881	6083	7327	5008	6187	7205	6215	8887	7538	5338	5882	5500	8415	9689	9623	10866	8069	10567	6203	9116	11649	10151	8438	9129	TC007466	LG4	4082376	4091666	-	2448	protein_coding	- && sp|Q64343|ABCG1_MOUSE ATP-binding cassette sub-family G member 1 OS=Mus musculus OX=10090 GN=Abcg1 PE=1 SV=1 && PF01061:ABC-2 type transporter|PF00005:ABC transporter	ABC2_membrane
TC030755	15894	9377	9766	10943	13637	7368	8877	7583	6566	4623	4603	5673	6899	5883	8931	7076	5840	8268	6434	9277	6537	7504	7832	6015	TC030755	LG7	1972735	1980777	+	1896	protein_coding	- && sp|P52031|G6PI_DROYA Glucose-6-phosphate isomerase OS=Drosophila yakuba OX=7245 GN=Pgi PE=3 SV=1 && PF00342:Phosphoglucose isomerase	-
TC007831	6885	5918	8350	3448	5779	5129	5410	8512	6671	5138	6241	6431	13943	11224	10468	16725	9759	12972	5486	7829	7043	8923	7937	5180	TC007831	LG4	1133251	1138073	+	2293	protein_coding	- && sp|Q01842|POK_DROME Ets DNA-binding protein pokkuri OS=Drosophila melanogaster OX=7227 GN=aop PE=1 SV=2 && PF00178:Ets-domain|PF02198:Sterile alpha motif (SAM)/Pointed domain	Ets
TC015023	6932	6985	9873	5215	9479	8799	4710	9096	7292	5931	4469	5129	6204	10130	10781	11484	6350	11332	6667	10113	12233	7360	7479	6635	TC015023	LG6	5234808	5253795	+	6020	protein_coding	- && sp|Q2KN98|CYTSA_MOUSE Cytospin-A OS=Mus musculus OX=10090 GN=Specc1l PE=1 SV=1 && -	-
TC033077	15271	10363	11436	14885	16435	11937	4942	6114	5812	7021	4565	5050	4328	5240	5519	8593	4162	5478	3282	7953	8470	6829	5895	10277	TC033077	LG5	6114963	6237926	+	16097	protein_coding	- && sp|Q05793|PGBM_MOUSE Basement membrane-specific heparan sulfate proteoglycan core protein OS=Mus musculus OX=10090 GN=Hspg2 PE=1 SV=1 && PF13927:Immunoglobulin domain|PF00052:Laminin B (Domain IV)|PF00057:Low-density lipoprotein receptor domain class A|PF00053:Laminin EGF domain	Ldl_recept_a
TC031122	7588	7791	9377	7947	8656	7709	5179	7604	5808	5491	5549	6138	8098	7736	8159	9393	7820	9776	7855	10485	10961	8125	8503	7357	TC031122	KQ973453	357	21374	-	2622	protein_coding	- && sp|P55786|PSA_HUMAN Puromycin-sensitive aminopeptidase OS=Homo sapiens OX=9606 GN=NPEPPS PE=1 SV=2 && PF01433:Peptidase family M1 domain|PF17900:Peptidase M1 N-terminal domain|PF11838:ERAP1-like C-terminal domain	-
TC006275	8181	6538	7295	7470	9282	8761	8185	8700	6026	9096	8931	10039	7570	6705	3067	6713	4535	5364	8720	9765	7933	10029	11715	8482	TC006275	LG8	6127674	6129425	+	1370	protein_coding	- && sp|P31430|DPEP1_RAT Dipeptidase 1 OS=Rattus norvegicus OX=10116 GN=Dpep1 PE=2 SV=2 && PF01244:Membrane dipeptidase (Peptidase family M19)	-
TC000803	5928	8232	7725	10968	8545	8210	6319	8225	5757	6384	6556	5990	6977	7500	6713	8804	8003	6695	8098	11376	12318	8362	8391	6842	TC000803	LG2	5869849	5872569	+	1756	protein_coding	- && sp|D6WMZ8|ESTJ_TRICA Juvenile hormone esterase OS=Tribolium castaneum OX=7070 GN=Tcjhe PE=1 SV=2 && PF00135:Carboxylesterase family	COesterase
TC015789	5077	5693	8192	16471	20262	10573	5114	8	0	0	21	7	1429	44	14530	74	40475	3729	1198	31462	13922	10476	122	32	TC015789	LG6	8249162	8249545	+	384	protein_coding	- && - && -	-
TC007958	2826	3410	1588	1309	7820	7123	2534	2194	2813	2813	13939	18566	2276	2045	5255	1638	7916	2550	13421	11762	25945	7609	12951	28359	TC007958	LG4	3210988	3213287	+	2255	protein_coding	- && sp|Q8WMV1|ERG24_BOVIN Delta(14)-sterol reductase TM7SF2 OS=Bos taurus OX=9913 GN=TM7SF2 PE=1 SV=1 && PF01222:Ergosterol biosynthesis ERG4/ERG24 family	-
TC003527	9141	8196	8266	4844	5941	8195	7333	8294	6398	7846	6611	6232	10580	10256	8262	12197	8071	9759	5918	8911	7895	6938	7197	5281	TC003527	LG3	6256442	6261146	+	1855	protein_coding	- && sp|Q6P6R0|LFG1_RAT Protein lifeguard 1 OS=Rattus norvegicus OX=10116 GN=Grina PE=2 SV=1 && PF01027:Inhibitor of apoptosis-promoting Bax1	-
TC010519	7525	7178	8164	5903	7219	7269	7963	8236	7247	6996	7493	7991	8609	7518	7351	10554	6830	9653	6197	10133	9679	7840	7838	7122	TC010519	LG3	14532849	14538764	-	2016	protein_coding	- && sp|Q9VSS1|ABCE1_DROME Protein Pixie OS=Drosophila melanogaster OX=7227 GN=pix PE=1 SV=1 && PF04068:Possible Fer4-like domain in RNase L inhibitor, RLI|PF00005:ABC transporter|PF00037:4Fe-4S binding domain	ABC_tran
TC004497	7644	7625	9727	5431	7839	6566	5624	7549	6325	4572	4300	4557	9359	9963	11063	11649	7713	11699	5995	9475	11555	7600	7555	6326	TC004497	LG2	3737139	3752241	-	4384	protein_coding	- && sp|Q02645|HTS_DROME Protein hu-li tai shao OS=Drosophila melanogaster OX=7227 GN=hts PE=1 SV=2 && PF00596:Class II Aldolase and Adducin N-terminal domain	Aldolase_II
TC005482	6104	7342	8148	5014	7665	8250	6555	7408	6209	6857	7464	7726	6337	7079	7147	8133	6379	7676	8675	12472	10200	9169	11174	8475	TC005482	LG8	12241468	12251819	-	2845	protein_coding	- && sp|P42128|FOXK1_MOUSE Forkhead box protein K1 OS=Mus musculus OX=10090 GN=Foxk1 PE=1 SV=2 && PF00250:Forkhead domain|PF00498:FHA domain	Fork_head
TC034532	6556	7658	8947	6897	9615	9497	9030	8459	6711	8464	10674	10839	5955	4453	4563	4356	4768	4838	8192	11266	9889	8606	9346	7854	TC034532	LGX	7786361	7792338	-	1483	protein_coding	- && sp|Q66HG4|GALM_RAT Galactose mutarotase OS=Rattus norvegicus OX=10116 GN=Galm PE=1 SV=1 && PF01263:Aldose 1-epimerase	Aldose_epim
TC009074	7705	8320	6987	6739	8773	7909	8690	7359	6462	6132	6681	6372	10278	7180	7763	8805	8640	8230	5993	10459	8205	7824	9391	6449	TC009074	LG7	7374982	7375729	-	612	protein_coding	- && sp|Q25532|VATG_MANSE V-type proton ATPase subunit G OS=Manduca sexta OX=7130 PE=3 SV=1 && PF03179:Vacuolar (H+)-ATPase G subunit	-
TC013320	3786	6262	7006	3417	5038	7567	4665	6527	5861	7052	7402	8336	11383	6144	7989	8718	10481	6340	9872	14392	11520	6548	14048	6911	TC013320	LG5	11118659	11128251	-	2072	protein_coding	- && sp|Q71RS6|NCKX5_HUMAN Sodium/potassium/calcium exchanger 5 OS=Homo sapiens OX=9606 GN=SLC24A5 PE=1 SV=1 && PF01699:Sodium/calcium exchanger protein	Na_Ca_ex
TC000443	7543	7971	8068	6157	7245	6039	7401	7585	6058	5068	5916	5945	10594	9545	9468	11169	9747	10410	5685	10223	9451	7149	7150	5440	TC000443	LG2	11198669	11203040	-	2030	protein_coding	- && sp|P25867|UBCD1_DROME Ubiquitin-conjugating enzyme E2-17 kDa OS=Drosophila melanogaster OX=7227 GN=eff PE=1 SV=1 && PF00179:Ubiquitin-conjugating enzyme	UQ_con
TC015299	5054	9656	5570	6056	7850	5855	9614	7834	5645	5272	6596	8109	11109	9641	9958	9871	10078	10930	5169	11059	8068	4429	7934	5629	TC015299	LG6	774939	775549	-	518	protein_coding	- && sp|Q71UM5|RS27L_HUMAN 40S ribosomal protein S27-like OS=Homo sapiens OX=9606 GN=RPS27L PE=1 SV=3 && -	-
TC010452	5026	5902	4956	5066	6044	4585	6369	6220	4717	5443	6420	6714	9264	8869	8664	14505	10426	10431	6296	12339	10121	9691	11566	7214	TC010452	LG5	7478600	7482257	+	1781	protein_coding	- && sp|P05303|EF1A2_DROME Elongation factor 1-alpha 2 OS=Drosophila melanogaster OX=7227 GN=eEF1alpha2 PE=2 SV=2 && PF03143:Elongation factor Tu C-terminal domain|PF00009:Elongation factor Tu GTP binding domain|PF03144:Elongation factor Tu domain 2	GTP_EFTU
TC011760	6035	6661	7402	2232	3775	3598	6668	6454	7813	3637	4190	4892	15701	12708	13490	15345	9515	14176	5958	6432	9634	6584	8120	5721	TC011760	LG9	13866722	13875520	-	2677	protein_coding	- && sp|Q9NXL6|SIDT1_HUMAN SID1 transmembrane family member 1 OS=Homo sapiens OX=9606 GN=SIDT1 PE=2 SV=2 && PF13965:dsRNA-gated channel SID-1	-
TC032728	5688	7686	8535	8764	8656	8372	7762	10028	6971	7526	8850	8844	5229	3516	5301	4318	6332	3777	7914	12787	12818	9756	8974	8297	TC032728	LG4	654163	655917	+	1616	protein_coding	- && sp|A5D6U8|ACP7_DANRE Acid phosphatase type 7 OS=Danio rerio OX=7955 GN=acp7 PE=2 SV=1 && PF00149:Calcineurin-like phosphoesterase|PF16656:Purple acid Phosphatase, N-terminal domain|PF14008:Iron/zinc purple acid phosphatase-like protein C	Metallophos
TC012018	5168	9513	8106	8025	8475	5719	7675	7700	5996	4743	6231	6566	8510	7444	9224	8517	9342	9212	6183	11576	12580	7318	7534	5262	TC012018	LG9	8369302	8375046	-	1436	protein_coding	- && - && PF08766:DEK C terminal domain|PF02201:SWIB/MDM2 domain	-
TC012303	7758	7028	8351	6239	6127	5269	5712	7824	6521	4140	4309	4722	10453	10505	10176	13102	9221	12298	6391	8920	9707	7122	7755	6249	TC012303	LG9	3948472	3952699	+	3589	protein_coding	- && sp|B4NIC3|EIF3A_DROWI Eukaryotic translation initiation factor 3 subunit A OS=Drosophila willistoni OX=7260 GN=eIF3a PE=3 SV=1 && PF01399:PCI domain	-
TC001546	8104	9005	9204	5417	4823	6058	8789	7808	6821	5775	6882	6766	8751	9554	11714	8300	7060	9418	5735	8322	9779	7362	8892	4976	TC001546	LG3	3097595	3100644	+	1981	protein_coding	- && sp|Q964T2|CP9E2_BLAGE Cytochrome P450 9e2 OS=Blattella germanica OX=6973 GN=CYP9E2 PE=2 SV=1 && PF00067:Cytochrome P450	p450
TC015913	8115	8510	10082	9304	10242	8102	8204	7950	6168	5224	6361	6654	5809	5226	7461	5590	6707	7692	7488	11019	9913	8698	8352	6022	TC015913	LG7	4134200	4138000	+	1786	protein_coding	- && sp|Q5R7G6|PEPL1_PONAB Probable aminopeptidase NPEPL1 OS=Pongo abelii OX=9601 GN=NPEPL1 PE=3 SV=2 && PF00883:Cytosol aminopeptidase family, catalytic domain|PF18295:M17 aminopeptidase N-terminal domain 2	-
TC007497	8042	8173	9218	6364	7742	6061	6930	8149	6724	4770	5306	5583	8638	8580	8722	9251	7992	10203	6600	10158	9498	7756	8321	6001	TC007497	LG4	3714306	3716513	-	2094	protein_coding	- && sp|Q7YQM0|GDIA_PONPY Rab GDP dissociation inhibitor alpha OS=Pongo pygmaeus OX=9600 GN=GDI1 PE=2 SV=1 && PF00996:GDP dissociation inhibitor	-
TC009495	7355	8553	9111	7692	9722	7663	8971	8878	7556	6084	6591	6671	6144	6809	5925	6080	5579	7147	6960	11230	8833	9867	8448	6871	TC009495	LG7	281296	285664	-	2771	protein_coding	- && sp|Q9VXJ0|DHB4_DROME Peroxisomal multifunctional enzyme type 2 OS=Drosophila melanogaster OX=7227 GN=Mfe2 PE=1 SV=1 && PF13452:N-terminal half of MaoC dehydratase|PF01575:MaoC like domain|PF00106:short chain dehydrogenase|PF02036:SCP-2 sterol transfer family	adh_short
TC007135	11065	7463	5307	4936	7928	6358	8085	6256	4327	7008	7449	7867	8674	8361	6038	13158	9480	8558	4814	8647	5382	8382	10894	7805	TC007135	LG4	8872428	8873188	-	716	protein_coding	- && sp|P14318|MP20_DROME Muscle-specific protein 20 OS=Drosophila melanogaster OX=7227 GN=Mp20 PE=2 SV=2 && PF00402:Calponin family repeat|PF00307:Calponin homology (CH) domain	CH
TC031149	5981	7118	8651	4804	6836	5862	6955	8769	7049	4570	5886	5900	8193	8376	8926	9156	7656	10520	6839	11138	12425	7592	8340	6691	TC031149	LG5	10249674	10256458	+	4646	protein_coding	- && sp|A0FGR8|ESYT2_HUMAN Extended synaptotagmin-2 OS=Homo sapiens OX=9606 GN=ESYT2 PE=1 SV=1 && PF17047:Synaptotagmin-like mitochondrial-lipid-binding domain|PF00168:C2 domain	C2
TC000067	13033	13631	14056	2566	6943	13405	13194	13163	10029	9164	6622	7159	2709	2736	9712	3791	2338	5972	4950	11096	5110	3990	3937	4859	TC000067	LG3	11094557	11095487	+	771	protein_coding	- && sp|O18598|GST1_BLAGE Glutathione S-transferase OS=Blattella germanica OX=6973 PE=1 SV=3 && PF14497:Glutathione S-transferase, C-terminal domain|PF02798:Glutathione S-transferase, N-terminal domain	GST_N
TC030889	6852	7434	8368	4410	6105	5635	7074	8164	5994	4948	5458	5154	12124	10505	11277	12759	9638	11431	5559	8703	9281	6409	6379	4383	TC030889	LGX	6284540	6295459	+	3420	protein_coding	- && sp|Q17NV8|TRET1_AEDAE Facilitated trehalose transporter Tret1 OS=Aedes aegypti OX=7159 GN=Tret1 PE=3 SV=1 && PF01545:Cation efflux family|PF00083:Sugar (and other) transporter	Sugar_tr
TC006729	8563	7783	8645	6286	6657	5084	6202	7393	6366	3836	4098	4426	11493	10816	9865	13510	9384	11905	5345	8192	9005	6685	6766	5733	TC006729	LG8	13445643	13449934	+	2706	protein_coding	- && sp|P15170|ERF3A_HUMAN Eukaryotic peptide chain release factor GTP-binding subunit ERF3A OS=Homo sapiens OX=9606 GN=GSPT1 PE=1 SV=1 && PF00009:Elongation factor Tu GTP binding domain|PF03143:Elongation factor Tu C-terminal domain|PF03144:Elongation factor Tu domain 2	GTP_EFTU
TC007015	15984	8153	6904	6129	9961	8390	8310	6964	5446	7828	8734	8879	7327	6986	5839	10134	7727	7140	4317	6639	5308	6112	8282	6412	TC007015	LG4	11720177	11736754	-	1613	protein_coding	- && - && PF15929:Myofilin	-
TC033117	5890	6434	6915	3277	3596	3658	4853	6515	6058	4954	4053	3233	17772	15847	15057	18431	14400	15063	4133	5663	6327	3911	5233	2227	TC033117	LG5	8410760	8429943	-	1932	protein_coding	- && - && PF13927:Immunoglobulin domain	-
TC001135	9185	7417	10140	6822	8628	8626	4627	8677	7364	6100	5044	5758	5647	6180	8038	7906	4999	7822	7750	9643	10675	8365	8435	9064	TC001135	LG2	11470682	11484349	+	9219	protein_coding	- && sp|Q9Y485|DMXL1_HUMAN DmX-like protein 1 OS=Homo sapiens OX=9606 GN=DMXL1 PE=1 SV=3 && PF12234:RAVE protein 1 C terminal|PF00400:WD domain, G-beta repeat	WD40
TC034599	8118	9319	10415	7864	7690	7215	9219	12312	9820	6879	7829	6053	7960	4742	5939	5275	5552	4539	7634	9540	7439	8293	7425	5686	TC034599	LG3	11921242	11923176	-	1654	protein_coding	- && sp|Q00871|CTRB1_PENVA Chymotrypsin BI OS=Penaeus vannamei OX=6689 PE=1 SV=1 && PF00089:Trypsin	Trypsin
TC009556	9034	9470	8096	6686	9364	8138	8320	7642	6329	5613	5541	5985	8660	7855	8856	7738	7565	8655	5253	9916	7458	6367	8038	6059	TC009556	LG7	2486356	2487810	+	1148	protein_coding	- && sp|Q94516|AT5F1_DROME ATP synthase subunit b, mitochondrial OS=Drosophila melanogaster OX=7227 GN=ATPsynB PE=2 SV=2 && PF05405:Mitochondrial ATP synthase B chain precursor (ATP-synt_B)	-
TC009179	6186	13720	15007	6361	11130	10472	6666	5085	4930	10699	11543	6318	3002	2830	3980	2201	3589	3089	7211	10713	10866	8331	10014	8129	TC009179	LG7	3372405	3373864	-	1229	protein_coding	- && sp|Q95M17|CHIA_BOVIN Acidic mammalian chitinase OS=Bos taurus OX=9913 GN=CHIA PE=1 SV=1 && PF00704:Glycosyl hydrolases family 18	-
TC016022	5771	6631	7526	6882	5746	6574	10667	13778	14230	8161	6130	6995	11069	7542	6676	6539	8306	5619	5628	6867	7551	6816	5944	3991	TC016022	KQ972411	5546	13954	-	3364	protein_coding	- && sp|Q9NFP1|VNNL1_DROME Vanin-like protein 1 OS=Drosophila melanogaster OX=7227 GN=vanin-like PE=1 SV=1 && PF09820:Predicted AAA-ATPase|PF00795:Carbon-nitrogen hydrolase	CN_hydrolase
TC002955	6290	10621	8423	6234	8957	10941	6186	7547	5411	7107	7951	8097	5898	6184	6448	6462	6421	6523	5621	10315	11107	7793	8132	6796	TC002955	LG3	5833145	5834472	-	1184	protein_coding	- && sp|P83205|CATB_SHEEP Cathepsin B OS=Ovis aries OX=9940 GN=CTSB PE=1 SV=2 && PF00112:Papain family cysteine protease|PF08127:Peptidase family C1 propeptide	Peptidase_C1
TC031052	7092	6387	7591	8268	10709	10163	4509	7634	5782	9089	8911	9328	5564	4862	4989	7260	4858	5111	7927	7824	8870	8675	10155	8935	TC031052	LG3	16740247	16825495	-	6051	protein_coding	- && sp|P48764|SL9A3_HUMAN Sodium/hydrogen exchanger 3 OS=Homo sapiens OX=9606 GN=SLC9A3 PE=1 SV=2 && PF00375:Sodium:dicarboxylate symporter family|PF00999:Sodium/hydrogen exchanger family	SDF
TC008240	13016	8319	6588	6382	8867	8016	8317	6670	5344	7764	8465	8959	7241	6028	5357	9267	7957	6953	4833	8166	6307	7206	8099	5985	TC008240	LG4	7127975	7143986	+	2725	protein_coding	- && sp|P05547|TNNI_ASTLP Troponin I OS=Astacus leptodactylus OX=6717 PE=1 SV=1 && PF00992:Troponin	-
TC010565	8454	7536	10395	7669	7775	6225	5251	7526	6654	4381	3826	4567	7785	8287	9584	10186	7496	10749	5561	8714	10701	7462	6628	6679	TC010565	KQ972625	59186	84678	-	7878	protein_coding	- && sp|Q6P2Q9|PRP8_HUMAN Pre-mRNA-processing-splicing factor 8 OS=Homo sapiens OX=9606 GN=PRPF8 PE=1 SV=2 && PF10598:RNA recognition motif of the spliceosomal PrP8|PF08084:PROCT (NUC072) domain|PF10597:U5-snRNA binding site 2 of PrP8|PF12134:PRP8 domain IV core|PF01398:JAB1/Mov34/MPN/PAD-1 ubiquitin protease|PF08082:PRO8NT (NUC069), PrP8 N-terminal domain|PF08083:PROCN (NUC071) domain|PF10596:U6…	Mov34
TC034790	15027	9464	8478	7965	8330	6987	7528	5574	5220	4939	3623	4581	12011	9242	8802	12530	7824	9319	4235	6432	5028	6257	5857	4520	TC034790	LG7	7976213	7984455	+	1924	protein_coding	- && sp|Q24093|ABHD2_DROME Abhydrolase domain-containing protein 2 OS=Drosophila melanogaster OX=7227 GN=Hydr2 PE=2 SV=2 && PF00561:alpha/beta hydrolase fold	Abhydrolase_1
TC010408	7528	7439	9866	6598	8529	7880	4765	7692	6491	5726	4705	5190	6746	7772	9502	8756	6666	8577	6359	9846	10574	7397	7866	7117	TC010408	LG5	7545120	7557878	-	7631	protein_coding	- && sp|F1LP64|TRIPC_RAT E3 ubiquitin-protein ligase TRIP12 OS=Rattus norvegicus OX=10116 GN=Trip12 PE=1 SV=1 && PF02825:WWE domain|PF00632:HECT-domain (ubiquitin-transferase)	HECT
TC004235	6110	6732	7233	5776	5935	5150	7142	6966	5781	4255	4809	4991	11988	10720	9722	12510	10790	11038	5508	8176	9136	5966	6830	5554	TC004235	KQ972797	121891	125560	-	1812	protein_coding	- && sp|Q6AYD3|PA2G4_RAT Proliferation-associated protein 2G4 OS=Rattus norvegicus OX=10116 GN=Pa2g4 PE=1 SV=1 && PF00557:Metallopeptidase family M24	Peptidase_M24
TC006532	9317	6349	4970	2301	3992	3873	7209	6049	5663	3955	5687	5005	23372	18241	11117	13292	9742	10173	2998	5952	4990	3894	6912	3730	TC006532	LG8	11084033	11085267	+	1066	protein_coding	- && sp|Q9UBQ7|GRHPR_HUMAN Glyoxylate reductase/hydroxypyruvate reductase OS=Homo sapiens OX=9606 GN=GRHPR PE=1 SV=1 && PF02826:D-isomer specific 2-hydroxyacid dehydrogenase, NAD binding domain|PF00389:D-isomer specific 2-hydroxyacid dehydrogenase, catalytic domain	2-Hacid_dh_C
TC009626	8432	11010	20143	5273	19968	17402	5397	2102	3490	9343	11128	6614	1048	972	945	2155	1824	1182	5817	6671	7642	10128	5810	14198	TC009626	LG7	3376946	3379327	+	1207	protein_coding	- && sp|Q91XA9|CHIA_MOUSE Acidic mammalian chitinase OS=Mus musculus OX=10090 GN=Chia PE=1 SV=2 && PF00704:Glycosyl hydrolases family 18	-
TC000665	11615	11987	12173	10421	11077	11033	7881	8814	6263	9128	9102	11177	5972	4229	1122	2027	2714	3201	5480	4932	6957	7986	6524	6842	TC000665	LG2	7802650	7804343	-	1349	protein_coding	- && sp|Q920A6|RISC_RAT Retinoid-inducible serine carboxypeptidase OS=Rattus norvegicus OX=10116 GN=Scpep1 PE=2 SV=1 && PF00450:Serine carboxypeptidase	Peptidase_S10
TC003719	6523	7836	4627	3833	4280	5954	10489	7540	5632	6382	6737	6920	11728	10497	9259	9497	6599	8628	6778	8229	6863	7351	9813	5974	TC003719	LG3	13652895	13656102	+	678	protein_coding	- && sp|P63254|CRIP1_MOUSE Cysteine-rich protein 1 OS=Mus musculus OX=10090 GN=Crip1 PE=1 SV=2 && -	-
TC013355	4204	6002	5987	4805	6486	6541	5941	9563	6962	6512	7663	8483	7242	6749	5585	6967	6727	7076	9674	10931	9909	9293	11468	7006	TC013355	LG5	10605722	10617807	-	1998	protein_coding	- && sp|O75487|GPC4_HUMAN Glypican-4 OS=Homo sapiens OX=9606 GN=GPC4 PE=1 SV=4 && PF01153:Glypican	-
TC001293	8358	6058	6171	4484	6478	5826	3871	5847	4330	3903	3746	4104	11272	12040	10635	14148	9339	13238	5391	6682	7695	6732	10033	7237	TC001293	LG2	14023666	14033821	+	3023	protein_coding	- && sp|Q9CYL5|GAPR1_MOUSE Golgi-associated plant pathogenesis-related protein 1 OS=Mus musculus OX=10090 GN=Glipr2 PE=1 SV=3 && PF00188:Cysteine-rich secretory protein family	SCP
TC008146	7432	6077	8182	4980	6686	6465	5750	8178	6317	5477	6054	6067	8755	8236	7952	9368	7461	8564	6859	9269	9254	8465	8106	7570	TC008146	LG4	5749805	5753741	+	3560	protein_coding	- && - && PF13927:Immunoglobulin domain|PF13855:Leucine rich repeat	-
TC012308	7705	7504	8445	5617	6727	7131	7255	8089	7290	6119	7813	6642	7880	7521	9241	7896	5950	7915	6933	8982	7656	7024	8497	5614	TC012308	LG9	3984422	3988161	+	1751	protein_coding	- && sp|Q12894|IFRD2_HUMAN Interferon-related developmental regulator 2 OS=Homo sapiens OX=9606 GN=IFRD2 PE=1 SV=3 && PF04836:Interferon-related protein conserved region|PF05004:Interferon-related developmental regulator (IFRD)	-
TC014536	6004	8125	9188	6591	9516	9036	6524	9227	7767	6040	4974	5007	4377	6689	7437	6064	5747	6578	7592	9609	12147	8585	7788	6446	TC014536	LG7	5941404	5954357	-	3857	protein_coding	- && sp|Q0VGW4|ERMP1_XENLA Endoplasmic reticulum metallopeptidase 1 OS=Xenopus laevis OX=8355 GN=ermp1 PE=2 SV=1 && PF04389:Peptidase family M28	-
TC001982	5686	6783	8208	6154	7106	7255	6411	8159	6143	6515	7478	7136	6937	6436	6915	7585	7194	7453	6589	10465	11729	7552	8084	6516	TC001982	KQ971466	161806	163688	+	1626	protein_coding	- && sp|Q95TJ9|CYCG_DROME Cyclin G OS=Drosophila melanogaster OX=7227 GN=CycG PE=1 SV=1 && PF00134:Cyclin, N-terminal domain	-
TC005857	6236	6538	8542	5599	7473	6907	5142	7323	5932	5266	4903	4998	7600	7936	9040	9922	6842	10196	6353	9801	10668	7913	7839	7362	TC005857	LG8	6353448	6378382	-	4938	protein_coding	- && sp|Q9UKV8|AGO2_HUMAN Protein argonaute-2 OS=Homo sapiens OX=9606 GN=AGO2 PE=1 SV=3 && PF02171:Piwi domain|PF16488:Argonaute linker 2 domain|PF16487:Mid domain of argonaute|PF16486:N-terminal domain of argonaute|PF02170:PAZ domain|PF08699:Argonaute linker 1 domain	Piwi
TC005398	6331	8708	7162	6899	7786	5767	7501	6393	4546	4173	5173	4842	9398	8018	9637	9069	9663	9420	5796	11015	9776	6916	7029	4830	TC005398	LG8	13798795	13801057	-	912	protein_coding	- && sp|C0HL66|H33A_DROME Histone H3.3A OS=Drosophila melanogaster OX=7227 GN=His3.3A PE=1 SV=1 && PF00125:Core histone H2A/H2B/H3/H4	Histone
TC034589	7153	7388	10180	5319	7746	9240	5315	7592	6948	7239	5683	5298	6148	7072	8000	7404	5858	8218	6087	10922	11377	7248	6434	5493	TC034589	LG3	6626560	6647684	+	7431	protein_coding	- && sp|O46385|SVIL_BOVIN Supervillin OS=Bos taurus OX=9913 GN=SVIL PE=1 SV=2 && PF02209:Villin headpiece domain|PF00626:Gelsolin repeat	-
TC001027	7599	8144	8169	4652	7680	5794	8588	8609	6887	5415	5247	5153	9575	9581	7559	9391	8005	10714	4796	8938	6655	5831	6652	5321	TC001027	LG2	9956418	9957942	+	897	protein_coding	- && sp|Q9V4N3|CYB5_DROME Cytochrome b5 OS=Drosophila melanogaster OX=7227 GN=Cyt-b5 PE=2 SV=1 && PF00173:Cytochrome b5-like Heme/Steroid binding domain	-
TC004400	8182	5644	8798	6428	7433	7309	3846	7672	7132	6124	4420	5938	5669	6992	7115	9904	5308	8720	6922	9430	11384	8524	7432	8387	TC004400	LG10	7186533	7203166	+	15360	protein_coding	- && sp|Q5T4S7|UBR4_HUMAN E3 ubiquitin-protein ligase UBR4 OS=Homo sapiens OX=9606 GN=UBR4 PE=1 SV=1 && PF02207:Putative zinc finger in N-recognin (UBR box)|PF13764:E3 ubiquitin-protein ligase UBR4	zf-UBR1
TC009599	7122	7473	8706	6063	7586	6853	5750	8084	6503	4865	4587	4907	7347	8006	9299	9323	7275	9556	5861	8826	9725	7250	7509	6171	TC009599	LG7	3095087	3102414	+	4865	protein_coding	- && sp|Q5U241|PD5BB_XENLA Sister chromatid cohesion protein PDS5 homolog B-B OS=Xenopus laevis OX=8355 GN=pds5b-b PE=2 SV=2 && -	-
TC009629	13304	16824	34185	5563	11948	7211	12975	1005	9517	6931	5848	10318	622	699	259	638	1229	1209	4060	2834	7635	3720	11513	4468	TC009629	LG7	3397256	3400125	+	1196	protein_coding	- && sp|Q13231|CHIT1_HUMAN Chitotriosidase-1 OS=Homo sapiens OX=9606 GN=CHIT1 PE=1 SV=1 && PF00704:Glycosyl hydrolases family 18	-
TC006471	3993	9837	12798	13598	15386	7602	3994	6623	5123	4224	4493	5230	2801	1555	7820	1551	8975	3628	8081	11256	13247	8800	6889	6752	TC006471	LG8	10179931	10191417	+	3175	protein_coding	- && sp|Q9ULC5|ACSL5_HUMAN Long-chain-fatty-acid--CoA ligase 5 OS=Homo sapiens OX=9606 GN=ACSL5 PE=1 SV=1 && PF00501:AMP-binding enzyme	AMP-binding
TC012101	5978	8718	7809	12342	13700	11958	4253	7552	4775	9326	9794	8804	3914	4452	7336	4995	4926	5218	5216	6318	6978	7110	6982	5427	TC012101	LG9	5829278	5837475	-	2819	protein_coding	- && sp|P13676|ACPH_RAT Acylamino-acid-releasing enzyme OS=Rattus norvegicus OX=10116 GN=Apeh PE=1 SV=1 && PF00326:Prolyl oligopeptidase family	-
TC004769	8162	7695	6930	5841	6024	5203	4412	7156	6175	5430	5730	6823	9165	8534	7724	11141	8486	8695	5993	7670	8723	7807	8439	5857	TC004769	LGX	6683850	6698697	+	2836	protein_coding	- && sp|D6C652|YAP1A_XENLA Transcriptional coactivator YAP1-A OS=Xenopus laevis OX=8355 GN=yap1-a PE=1 SV=1 && PF00397:WW domain	WW
TC008016	9952	8736	10510	6689	9454	7862	10260	11597	9977	6325	5451	6102	5260	5275	6821	5361	4592	6967	5103	7169	5869	6212	6628	5250	TC008016	LG4	3899845	3902196	+	1831	protein_coding	- && sp|D2GZV9|ENTP5_AILME Ectonucleoside triphosphate diphosphohydrolase 5 OS=Ailuropoda melanoleuca OX=9646 GN=ENTPD5 PE=3 SV=1 && PF01150:GDA1/CD39 (nucleoside phosphatase) family	-
TC008221	6588	7375	7877	5447	6814	5870	7304	8252	6620	5208	5673	6024	7619	7927	6963	8948	6511	8554	7023	10325	7848	8025	7946	6384	TC008221	LG4	6951150	6952459	+	1215	protein_coding	- && sp|O15173|PGRC2_HUMAN Membrane-associated progesterone receptor component 2 OS=Homo sapiens OX=9606 GN=PGRMC2 PE=1 SV=1 && PF00173:Cytochrome b5-like Heme/Steroid binding domain	-
TC000043	8622	8395	7986	6837	9832	8161	8578	6873	5677	4922	5501	4878	8051	7480	8005	7923	8003	8212	4749	8686	7174	5721	6975	5778	TC000043	LG3	10708707	10709947	+	966	protein_coding	- && sp|Q9CR68|UCRI_MOUSE Cytochrome b-c1 complex subunit Rieske, mitochondrial OS=Mus musculus OX=10090 GN=Uqcrfs1 PE=1 SV=1 && PF00355:Rieske [2Fe-2S] domain|PF02921:Ubiquinol cytochrome reductase transmembrane region|PF09165:Ubiquinol-cytochrome c reductase 8 kDa, N-terminal	-
TC032798	5402	7078	7001	6268	6106	5562	6348	6808	5510	4825	5369	5762	9718	8579	8167	11348	9384	10026	5583	8844	8834	6763	7828	5690	TC032798	LG4	4015155	4016744	-	1367	protein_coding	- && sp|Q4U0Y4|NPL1A_XENLA Nucleosome assembly protein 1-like 1-A OS=Xenopus laevis OX=8355 GN=nap1l1-a PE=1 SV=1 && PF00956:Nucleosome assembly protein (NAP)	-
TC034012	4766	7638	6527	3486	5437	7469	4231	8973	6842	8146	8501	6441	7702	7165	5076	9043	10035	7303	7090	10842	11030	6125	7011	5165	TC034012	LG8	5876642	5883965	-	3223	protein_coding	- && sp|Q5M7W4|TMC5_RAT Transmembrane channel-like protein 5 OS=Rattus norvegicus OX=10116 GN=Tmc5 PE=1 SV=2 && PF07810:TMC domain	-
TC011007	8848	6642	8136	4909	6450	5915	5919	8383	6879	5144	4815	5555	7782	8024	8701	8691	6486	8930	5766	8149	9706	7368	7476	7196	TC011007	LG10	6804312	6818009	-	4962	protein_coding	- && sp|P98198|AT8B2_HUMAN Phospholipid-transporting ATPase ID OS=Homo sapiens OX=9606 GN=ATP8B2 PE=1 SV=2 && PF16209:Phospholipid-translocating ATPase N-terminal|PF13246:Cation transport ATPase (P-type)|PF16212:Phospholipid-translocating P-type ATPase C-terminal	-
TC006009	6824	7071	7943	6175	6601	5243	6364	7411	6088	3971	4208	4802	9568	9664	8522	11251	8626	10534	5162	8258	9126	6104	6576	5642	TC006009	LG8	3411999	3425173	-	2704	protein_coding	- && sp|Q1HDZ5|EIF3B_BOMMO Eukaryotic translation initiation factor 3 subunit B OS=Bombyx mori OX=7091 GN=eIF3-S9 PE=2 SV=1 && PF08662:Eukaryotic translation initiation factor eIF2A|PF00076:RNA recognition motif. (a.k.a. RRM, RBD, or RNP domain)	RRM_1
TC014275	7643	6241	8972	7461	7829	6853	3393	6945	6853	5390	3643	4840	6534	7466	8830	11080	6181	9094	6181	8201	10280	7451	6691	7483	TC014275	LG5	8314375	8333804	+	13343	protein_coding	- && sp|A2AJK6|CHD7_MOUSE Chromodomain-helicase-DNA-binding protein 7 OS=Mus musculus OX=10090 GN=Chd7 PE=1 SV=1 && PF07533:BRK domain|PF00176:SNF2 family N-terminal domain|PF00271:Helicase conserved C-terminal domain|PF00385:Chromo (CHRromatin Organisation MOdifier) domain	SNF2_N
TC033410	7742	8091	7887	6622	7572	7531	4129	7210	5748	6465	4899	5697	6044	7040	7135	8050	5258	7342	8011	9039	8617	8438	9266	7125	TC033410	LG6	3681587	3703204	-	5297	protein_coding	- && sp|M9PD06|UBP32_DROME Ubiquitin carboxyl-terminal hydrolase 32 OS=Drosophila melanogaster OX=7227 GN=Usp32 PE=3 SV=1 && PF00443:Ubiquitin carboxyl-terminal hydrolase|PF06337:DUSP domain	UCH
TC007744	6344	7439	7601	6606	5908	4199	5829	6056	5175	3157	3496	3872	11132	10927	9991	13230	11018	11787	4785	7786	8587	5215	6256	4281	TC007744	LG4	493018	495280	+	1775	protein_coding	- && sp|Q68FQ0|TCPE_RAT T-complex protein 1 subunit epsilon OS=Rattus norvegicus OX=10116 GN=Cct5 PE=1 SV=1 && PF00118:TCP-1/cpn60 chaperonin family	-
TC031960	7719	7137	10707	6490	8592	6832	4735	6751	4762	4296	4523	4096	7217	6913	7464	7576	9191	8438	5629	9589	12298	6835	6522	6308	TC031960	LG2	2588283	2660067	-	4447	protein_coding	- && sp|P30432|FUR2_DROME Furin-like protease 2 OS=Drosophila melanogaster OX=7227 GN=Fur2 PE=2 SV=2 && PF00082:Subtilase family|PF14843:Growth factor receptor domain IV|PF01483:Proprotein convertase P-domain|PF16470:Peptidase S8 pro-domain	Peptidase_S8
TC008408	7639	6886	9006	7984	7497	5895	4159	5718	4587	5293	4239	4189	9231	7988	9688	11192	9496	9274	5389	8134	9480	6388	5849	5137	TC008408	LG4	9866318	9877038	+	3488	protein_coding	- && sp|P79398|IF4G2_RABIT Eukaryotic translation initiation factor 4 gamma 2 OS=Oryctolagus cuniculus OX=9986 GN=EIF4G2 PE=2 SV=1 && PF02854:MIF4G domain|PF02020:eIF4-gamma/eIF5/eIF2-epsilon	-
TC009596	6809	9064	6871	6603	8814	6438	9129	6755	5409	4744	5080	5049	9161	8723	8863	8498	8220	9688	4215	8290	6482	5081	6953	4790	TC009596	LG7	3066957	3068015	+	956	protein_coding	- && sp|P00428|COX5B_BOVIN Cytochrome c oxidase subunit 5B, mitochondrial OS=Bos taurus OX=9913 GN=COX5B PE=1 SV=2 && PF01215:Cytochrome c oxidase subunit Vb	-
TC009412	6003	5721	7711	9858	9033	10483	6363	8301	9225	6769	5713	8847	2109	2433	3475	2932	1645	4092	7349	13349	8602	9373	10092	10173	TC009412	LG7	1534306	1564085	-	1749	protein_coding	- && sp|P29981|CP4C1_BLADI Cytochrome P450 4C1 OS=Blaberus discoidalis OX=6981 GN=CYP4C1 PE=2 SV=1 && PF00067:Cytochrome P450	p450
TC003025	8501	6104	6705	3743	5129	5830	4891	5568	5267	7976	4822	4746	12494	12547	8923	17361	10327	11495	2857	5392	5920	4546	5138	3061	TC003025	LG3	4223229	4230962	-	3904	protein_coding	- && sp|Q99447|PCY2_HUMAN Ethanolamine-phosphate cytidylyltransferase OS=Homo sapiens OX=9606 GN=PCYT2 PE=1 SV=1 && PF01467:Cytidylyltransferase-like	CTP_transf_2
TC000634	7234	7010	7465	4889	5537	4781	5296	7033	5564	3763	4220	4507	9600	10212	10304	11685	8021	11773	5082	8208	8584	6304	6853	5323	TC000634	LG2	8813562	8819336	-	2449	protein_coding	- && sp|P91950|GNAQ_HOMAM Guanine nucleotide-binding protein G(q) subunit alpha OS=Homarus americanus OX=6706 PE=2 SV=1 && PF00503:G-protein alpha subunit	G-alpha
TC009028	5255	7469	6425	5742	6107	4888	7635	6417	5364	4064	4972	5113	9825	9166	9260	10981	9949	10559	4906	8825	8775	5858	6886	4672	TC009028	LG7	8492406	8493594	-	804	protein_coding	- && sp|Q94518|NACA_DROME Nascent polypeptide-associated complex subunit alpha OS=Drosophila melanogaster OX=7227 GN=Nacalpha PE=1 SV=2 && PF01849:NAC domain	-
TC011647	6171	7485	7320	4659	7027	6562	7380	8282	6552	4799	5251	5587	7188	7474	7713	7016	6669	8343	6233	11059	8790	7415	7948	6187	TC011647	LG9	15990913	15992757	+	1673	protein_coding	- && sp|Q5R9C5|IDHC_PONAB Isocitrate dehydrogenase [NADP] cytoplasmic OS=Pongo abelii OX=9601 GN=IDH1 PE=2 SV=2 && PF00180:Isocitrate/isopropylmalate dehydrogenase	-
TC001568	5684	6833	8757	4982	7316	7325	5449	8723	7040	7317	7087	7339	5494	6404	6494	7277	5191	6856	6887	9422	9235	7973	7306	6656	TC001568	LG3	3583270	3591526	-	2898	protein_coding	- && sp|P50615|BTG3_MOUSE Protein BTG3 OS=Mus musculus OX=10090 GN=Btg3 PE=2 SV=1 && PF07742:BTG family	-
TC010322	6003	6571	7825	5581	5645	4155	5164	6390	6141	2917	3124	3485	11023	11286	10716	14409	9564	12736	4483	7033	8589	5680	5465	4879	TC010322	LG3	25309289	25320945	-	3990	protein_coding	- && sp|A0JN52|SF3B3_BOVIN Splicing factor 3B subunit 3 OS=Bos taurus OX=9913 GN=SF3B3 PE=2 SV=1 && PF10433:Mono-functional DNA-alkylating methyl methanesulfonate N-term|PF03178:CPSF A subunit region	-
TC010873	7630	5982	7571	4444	6042	6341	5385	7985	6559	5607	4932	5504	8644	8300	7798	10441	6321	9159	5965	8144	7903	7134	7530	6736	TC010873	LGX	5051924	5061144	-	5326	protein_coding	- && - && PF05672:MAP7 (E-MAP-115) family	-
TC034489	8807	6097	6333	4778	5442	5038	7907	6522	6151	3869	4528	4870	8508	8612	9587	10742	8140	11079	5148	9016	7476	6781	7273	5150	TC034489	LG9	15263275	15265552	-	1456	protein_coding	- && sp|P17861|XBP1_HUMAN X-box-binding protein 1 OS=Homo sapiens OX=9606 GN=XBP1 PE=1 SV=2 && PF07716:Basic region leucine zipper	bZIP_2
TC006246	11578	12796	11586	1680	3284	2413	24046	18881	13363	1903	1601	2921	8829	10603	4812	8998	13021	8217	1330	1300	1592	1207	1463	334	TC006246	LG8	5768357	5769449	+	903	protein_coding	- && sp|Q00871|CTRB1_PENVA Chymotrypsin BI OS=Penaeus vannamei OX=6689 PE=1 SV=1 && PF00089:Trypsin	Trypsin
TC012453	6493	6875	7851	5417	6285	5822	4840	7041	5869	4513	4444	4648	8125	8412	8632	10107	7126	9646	6170	8489	9382	7160	7753	6310	TC012453	LG9	7720476	7733044	+	3467	protein_coding	- && sp|O46036|CTBP_DROME C-terminal-binding protein OS=Drosophila melanogaster OX=7227 GN=CtBP PE=1 SV=3 && PF02826:D-isomer specific 2-hydroxyacid dehydrogenase, NAD binding domain|PF00389:D-isomer specific 2-hydroxyacid dehydrogenase, catalytic domain	2-Hacid_dh_C
TC012096	10349	5019	5957	3453	5237	6023	6029	7919	6635	6577	5523	5511	8918	9376	9939	12441	6779	8815	4811	6371	6472	6769	6809	5609	TC012096	LG9	5952908	5973433	-	2522	protein_coding	- && sp|Q8R5K6|TOB1_RAT Protein Tob1 OS=Rattus norvegicus OX=10116 GN=Tob1 PE=1 SV=1 && PF07742:BTG family	-
TC007795	5187	8039	5499	5226	6457	5454	9166	5842	4937	5046	5522	6835	9838	8602	9232	8592	8374	9458	4563	9541	7441	6066	7270	4880	TC007795	LG4	635663	636284	+	408	protein_coding	- && sp|P90702|RL44_BRUMA 60S ribosomal protein L44 OS=Brugia malayi OX=6279 GN=rpl-44 PE=3 SV=3 && PF00935:Ribosomal protein L44	-
TC015453	6130	6641	7460	5587	5675	4040	5871	6669	5645	3160	3696	3780	10602	10949	9970	11708	9505	11132	5097	7805	8889	5696	6262	5092	TC015453	LG8	9657551	9663313	-	3016	protein_coding	- && sp|Q17Q06|EIF3C_AEDAE Eukaryotic translation initiation factor 3 subunit C OS=Aedes aegypti OX=7159 GN=eIF3-S8 PE=3 SV=1 && PF01399:PCI domain|PF05470:Eukaryotic translation initiation factor 3 subunit 8 N-terminus	-
TC011191	7352	8302	8668	4908	6153	7007	7433	8817	6751	5087	4816	4607	6744	7486	8824	7945	6498	8814	5889	8412	8072	6114	6966	5370	TC011191	LG3	19286526	19295665	+	2888	protein_coding	- && sp|Q94527|NFKB1_DROME Nuclear factor NF-kappa-B p110 subunit OS=Drosophila melanogaster OX=7227 GN=Rel PE=1 SV=1 && PF16179:Rel homology dimerisation domain|PF00554:Rel homology DNA-binding domain|PF12796:Ankyrin repeats (3 copies)	RHD
TC000998	7385	5666	7740	4661	7318	6216	4943	5501	5032	5120	5153	4681	8277	9181	7062	13764	6571	9441	4880	7536	7698	7562	7707	7801	TC000998	LG2	9532085	9541000	+	2844	protein_coding	- && sp|P46150|MOEH_DROME Moesin/ezrin/radixin homolog 1 OS=Drosophila melanogaster OX=7227 GN=Moe PE=1 SV=2 && PF09380:FERM C-terminal PH-like domain|PF00373:FERM central domain|PF00769:Ezrin/radixin/moesin family|PF09379:FERM N-terminal domain	Band_41
TC005393	8026	6896	7501	5565	6409	5962	5577	6770	5537	4741	4575	4811	8221	9021	8699	11190	7785	9327	5314	7992	8118	6699	6635	5445	TC005393	LG8	13813673	13818147	-	3206	protein_coding	- && sp|O95208|EPN2_HUMAN Epsin-2 OS=Homo sapiens OX=9606 GN=EPN2 PE=1 SV=3 && PF01417:ENTH domain	-
TC034405	6883	6322	6962	5587	6020	5566	4982	7611	6751	4811	5053	5313	7863	7355	8236	9059	7214	8446	6303	8147	9718	8120	7732	6243	TC034405	LG9	12184444	12189585	+	3940	protein_coding	- && sp|A2RUV4|RHG21_XENTR Rho GTPase-activating protein 21 OS=Xenopus tropicalis OX=8364 GN=arhgap21 PE=2 SV=1 && PF00620:RhoGAP domain	RhoGAP
TC004842	9343	9484	12209	11715	16017	8841	6241	6418	5689	6535	4703	5821	4011	4156	3953	3202	3338	4483	4386	7966	6392	7784	7034	6455	TC004842	LG2	2843428	2872065	+	2628	protein_coding	- && sp|Q9Z110|P5CS_MOUSE Delta-1-pyrroline-5-carboxylate synthase OS=Mus musculus OX=10090 GN=Aldh18a1 PE=1 SV=2 && PF00696:Amino acid kinase family|PF00171:Aldehyde dehydrogenase family	AA_kinase
TC015480	3519	7477	8643	13849	11877	8466	6066	12015	5872	8544	11872	17715	1259	927	1444	998	1174	1038	6097	5978	5676	10987	6254	8336	TC015480	LG8	9398853	9400573	-	1490	protein_coding	- && sp|Q9BZD2|S29A3_HUMAN Equilibrative nucleoside transporter 3 OS=Homo sapiens OX=9606 GN=SLC29A3 PE=1 SV=3 && PF01733:Nucleoside transporter	-
TC006463	4288	3255	3488	5161	5920	6368	4519	7393	4110	7733	6009	9623	7338	6198	4100	7341	5862	6459	7445	12984	7709	12077	12409	8192	TC006463	LG8	9985691	9987051	+	1314	protein_coding	- && sp|P04069|CBPB_ASTAS Carboxypeptidase B OS=Astacus astacus OX=6715 PE=1 SV=1 && PF02244:Carboxypeptidase activation peptide|PF00246:Zinc carboxypeptidase	-
TC034874	7264	7253	8554	5280	7112	6618	6075	7436	5931	5738	6126	5401	6389	6270	6818	7347	6185	7692	6117	9639	8339	7744	7512	6452	TC034874	LG9	8732869	8751816	-	4228	protein_coding	- && sp|Q8TB96|TIP_HUMAN T-cell immunomodulatory protein OS=Homo sapiens OX=9606 GN=ITFG1 PE=1 SV=1 && PF00097:Zinc finger, C3HC4 type (RING finger)	zf-C3HC4
TC012552	7754	6104	8001	5039	6489	6686	5644	7273	5100	4746	4854	5002	7294	7227	7827	8715	5777	8510	5871	8989	9182	7635	7692	6979	TC012552	LG9	11350296	11365545	+	3121	protein_coding	- && sp|O14639|ABLM1_HUMAN Actin-binding LIM protein 1 OS=Homo sapiens OX=9606 GN=ABLIM1 PE=1 SV=3 && PF00412:LIM domain|PF02209:Villin headpiece domain	LIM
TC007903	7505	6984	6678	5867	7495	7017	7976	7057	5816	5931	5969	5406	8032	6273	6367	7371	7305	6711	5414	9049	7031	7021	7804	6098	TC007903	LG4	2493072	2494459	+	1131	protein_coding	- && sp|Q9U0S4|VATD_MANSE V-type proton ATPase subunit D OS=Manduca sexta OX=7130 PE=2 SV=1 && PF01813:ATP synthase subunit D	ATP-synt_D
TC007810	7560	6788	8811	4587	6330	6526	5141	7889	6610	5133	4797	5182	6443	6834	7471	7926	5589	7931	6345	8839	9256	7566	7231	7363	TC007810	LG4	926915	933554	+	4250	protein_coding	- && sp|P70704|AT8A1_MOUSE Phospholipid-transporting ATPase IA OS=Mus musculus OX=10090 GN=Atp8a1 PE=1 SV=2 && PF16209:Phospholipid-translocating ATPase N-terminal|PF13246:Cation transport ATPase (P-type)|PF16212:Phospholipid-translocating P-type ATPase C-terminal	-
TC034167	6071	5962	6020	6508	7353	5636	5756	8169	5668	6878	7349	8331	5749	5495	5377	6299	5334	5980	7954	8391	7904	8583	10101	6982	TC034167	LG8	12975074	13043728	+	2381	protein_coding	- && sp|A4VCL2|FA20C_DROME Extracellular serine/threonine protein CG31145 OS=Drosophila melanogaster OX=7227 GN=CG31145 PE=2 SV=1 && PF06702:Golgi casein kinase, C-terminal, Fam20	DUF1193
TC033846	14215	13555	14939	14789	11835	12096	3784	4862	3531	5990	3150	3226	2577	1851	456	2442	1428	839	7765	9353	5090	12355	6820	6866	TC033846	LG7	13650039	13653391	-	2733	protein_coding	- && sp|O00462|MANBA_HUMAN Beta-mannosidase OS=Homo sapiens OX=9606 GN=MANBA PE=1 SV=3 && PF00703:Glycosyl hydrolases family 2|PF17753:Ig-fold domain	-
TC034329	4827	7215	6992	6480	8436	8323	5877	7450	5209	5883	6193	6275	4929	5777	6026	5074	5545	6722	6856	10037	9568	7871	8971	7109	TC034329	LG9	7086719	7095843	+	1662	protein_coding	- && sp|P38942|CAT2_CLOK5 4-hydroxybutyrate coenzyme A transferase OS=Clostridium kluyveri (strain ATCC 8527 / DSM 555 / NCIMB 10680) OX=431943 GN=cat2 PE=3 SV=3 && PF02550:Acetyl-CoA hydrolase/transferase N-terminal domain|PF13336:Acetyl-CoA hydrolase/transferase C-terminal domain	-
TC009965	6993	7516	7474	5285	6217	5698	6583	6558	5718	4223	4590	4631	8737	8288	8458	8769	7581	9666	5287	9143	8472	6153	6448	4937	TC009965	LG7	11263202	11264668	-	896	protein_coding	- && sp|Q05974|RAB1A_LYMST Ras-related protein Rab-1A OS=Lymnaea stagnalis OX=6523 GN=RAB1A PE=2 SV=1 && PF00071:Ras family	Ras
TC011522	54175	7892	8979	29798	13283	2058	2755	1775	2755	1263	654	968	4051	3364	3993	4825	2546	2995	1860	2961	3285	2397	2048	2139	TC011522	LG3	3736943	3746450	-	7654	protein_coding	- && sp|P12785|FAS_RAT Fatty acid synthase OS=Rattus norvegicus OX=10116 GN=Fasn PE=1 SV=3 && PF00698:Acyl transferase domain|PF16197:Ketoacyl-synthetase C-terminal extension|PF02801:Beta-ketoacyl synthase, C-terminal domain|PF14765:Polyketide synthase dehydratase|PF08659:KR domain|PF00109:Beta-ketoacyl synthase, N-terminal domain|PF00975:Thioesterase domain|PF00550:Phosphopantetheine attachment …	Acyl_transf_1
TC033011	5979	7616	4776	8403	6646	6567	7559	7908	4382	7199	6411	6211	7536	6436	3938	5960	4529	4844	9056	8996	8077	8630	10558	4281	TC033011	LG5	1535151	1542504	-	2426	protein_coding	- && sp|Q00871|CTRB1_PENVA Chymotrypsin BI OS=Penaeus vannamei OX=6689 PE=1 SV=1 && PF00089:Trypsin	Trypsin
TC009220	2971	5729	6822	5609	8198	6958	4631	6664	4487	7708	6134	4376	9437	6979	7330	8197	9785	8192	5201	9595	8691	6540	7342	4915	TC009220	LG7	3028508	3030357	-	1790	protein_coding	- && - && PF07716:Basic region leucine zipper	bZIP_2
TC007938	6665	6370	7487	4961	6721	5382	5413	7116	5660	4482	4881	4613	8738	8003	8178	10312	7744	8917	5192	8263	8710	6633	6331	5502	TC007938	LG4	2954924	2958822	+	2496	protein_coding	- && sp|P23128|DDX6_DROME ATP-dependent RNA helicase me31b OS=Drosophila melanogaster OX=7227 GN=me31B PE=1 SV=3 && PF00271:Helicase conserved C-terminal domain|PF00270:DEAD/DEAH box helicase	DEAD
TC004615	5625	5891	6705	5762	6198	5511	5120	7184	5358	4567	5093	5556	7509	7010	7404	9251	6546	9046	5877	9652	10117	7197	7749	6343	TC004615	LGX	6567602	6572906	-	3232	protein_coding	- && sp|Q3L1C9|STAUH_APLCA Double-stranded RNA-binding protein Staufen homolog OS=Aplysia californica OX=6500 PE=1 SV=1 && PF00035:Double-stranded RNA binding motif|PF16482:Staufen C-terminal domain	-
TC002881	6641	5921	8331	5828	6171	5868	4362	7317	5853	4184	3734	4632	6499	7527	8536	9184	5995	9132	5909	7985	10258	7213	6959	6896	TC002881	LG3	7521922	7535717	-	8573	protein_coding	- && sp|A0A0B4K7J2|RBP2_DROME E3 SUMO-protein ligase RanBP2 OS=Drosophila melanogaster OX=7227 GN=Nup358 PE=1 SV=1 && PF00641:Zn-finger in Ran binding protein and others|PF00638:RanBP1 domain	zf-RanBP
TC031316	5545	6127	8105	5329	6415	5640	4642	6537	5356	4150	4488	4878	7686	8265	8415	9782	6683	9330	5808	8855	8935	6899	7455	5452	TC031316	LG10	7064451	7085908	-	5224	protein_coding	- && sp|P18106|FER_DROME Tyrosine-protein kinase Fer OS=Drosophila melanogaster OX=7227 GN=FER PE=1 SV=3 && PF00611:Fes/CIP4, and EFC/F-BAR homology domain|PF07528:DZF domain|PF07714:Protein tyrosine kinase|PF00017:SH2 domain|PF12874:Zinc-finger of C2H2 type	Pkinase_Tyr
TC006252	7135	7353	7954	6585	8420	7156	6707	7153	5782	4751	4756	4696	6983	7066	7402	7311	6597	7646	4846	8288	7617	5952	6672	5697	TC006252	LG8	5833474	5839139	+	2258	protein_coding	- && sp|P28331|NDUS1_HUMAN NADH-ubiquinone oxidoreductase 75 kDa subunit, mitochondrial OS=Homo sapiens OX=9606 GN=NDUFS1 PE=1 SV=3 && PF10588:NADH-ubiquinone oxidoreductase-G iron-sulfur binding region|PF13510:2Fe-2S iron-sulfur cluster binding domain|PF09326:NADH-ubiquinone oxidoreductase subunit G, C-terminal|PF00384:Molybdopterin oxidoreductase	-
TC011806	7215	7349	8142	5160	6526	5052	6600	7465	6369	3620	3836	4133	7746	8166	9021	7992	6830	9612	4969	8466	8493	5416	6936	5207	TC011806	LG9	13330104	13339096	-	2734	protein_coding	- && sp|Q29AE5|COPG_DROPS Coatomer subunit gamma OS=Drosophila pseudoobscura pseudoobscura OX=46245 GN=gammaCop PE=3 SV=1 && PF01602:Adaptin N terminal region|PF08752:Coatomer gamma subunit appendage platform subdomain|PF16381:Coatomer subunit gamma-1 C-terminal appendage platform	-
TC012058	7942	5792	7960	5931	6762	6003	3066	6885	5629	4672	3534	4495	6970	8280	8398	11183	5839	8768	5524	7477	9132	6828	6698	6539	TC012058	LG9	6989036	7001560	-	7538	protein_coding	- && sp|Q9NDJ2|DOM_DROME Helicase domino OS=Drosophila melanogaster OX=7227 GN=dom PE=1 SV=2 && PF00176:SNF2 family N-terminal domain|PF07529:HSA|PF00271:Helicase conserved C-terminal domain	SNF2_N
TC015620	3662	7255	5436	5821	7350	5401	5205	5284	4763	6546	7096	8527	3705	3650	4779	2642	2809	3393	3817	12267	13258	12066	11630	13838	TC015620	LG6	3525416	3526481	+	689	protein_coding	- && - && PF01607:Chitin binding Peritrophin-A domain	CBM_14
TC031548	4751	4868	3899	4091	4584	6037	5072	9256	6677	4478	4099	6076	9816	6233	6318	5544	6284	4562	8074	13031	13541	7641	8295	6749	TC031548	LGX	4928330	4930794	-	1702	protein_coding	- && - && PF01683:EB module	-
TC001874	6360	6115	7367	4697	5598	5848	4250	6077	5343	4994	4543	4461	9115	9473	8840	11855	7356	9876	4852	6927	7782	6477	6507	5135	TC001874	LGX	261171	272568	-	3444	protein_coding	- && - && PF00041:Fibronectin type III domain	fn3
TC034783	6099	6144	7108	5307	5725	5382	5773	6994	5447	5128	4899	5010	10133	8360	8526	8121	7456	8001	5481	7683	8330	6368	6740	5592	TC034783	LG7	6433589	6522529	-	2690	protein_coding	- && sp|P51023|PNT_DROME ETS-like protein pointed OS=Drosophila melanogaster OX=7227 GN=pnt PE=1 SV=2 && PF00178:Ets-domain|PF02198:Sterile alpha motif (SAM)/Pointed domain	Ets
TC002444	10512	5837	6497	6928	7753	6786	4419	6326	5235	6234	6239	5926	5409	6083	6299	10304	5497	6637	4151	6728	7096	6902	8657	7151	TC002444	LG3	29446281	29455950	+	2072	protein_coding	- && sp|P35415|MYSP1_DROME Paramyosin, long form OS=Drosophila melanogaster OX=7227 GN=Prm PE=1 SV=1 && PF01576:Myosin tail	Myosin_tail_1
TC011540	8017	7698	10854	8447	12318	12184	4380	6747	6222	11664	9987	11608	1576	1229	719	2635	1132	1832	6411	5569	5165	10022	7336	5782	TC011540	LG3	3684151	3689545	+	2153	protein_coding	- && sp|P49010|HEXC_BOMMO Chitooligosaccharidolytic beta-N-acetylglucosaminidase OS=Bombyx mori OX=7091 PE=1 SV=1 && PF00728:Glycosyl hydrolase family 20, catalytic domain|PF14845:beta-acetyl hexosaminidase like	Glyco_hydro_20
TC005444	6939	3806	6273	3748	7716	5298	5401	5524	4137	6420	6989	7194	7927	7354	6012	12044	7160	7569	5420	6884	6580	7623	8771	6572	TC005444	LG8	13098921	13102785	-	1637	protein_coding	- && sp|Q9BI17|YELL_DROYA Protein yellow OS=Drosophila yakuba OX=7245 GN=y PE=3 SV=1 && PF03022:Major royal jelly protein	-
TC003233	7478	8691	6747	7661	6652	4891	6762	7242	4056	2746	3728	3423	7415	6480	10041	8683	8552	8159	4606	9035	9500	6658	5293	4756	TC003233	LG3	126219	127367	+	995	protein_coding	- && sp|O18598|GST1_BLAGE Glutathione S-transferase OS=Blattella germanica OX=6973 PE=1 SV=3 && PF14497:Glutathione S-transferase, C-terminal domain|PF02798:Glutathione S-transferase, N-terminal domain	GST_N
TC000601	2276	5593	4058	11389	10685	1686	607	93	154	464	2119	1681	9039	1059	12062	5804	31902	6985	10833	4785	18686	7234	7394	2477	TC000601	LG2	9223329	9224249	-	669	protein_coding	- && sp|P10737|VA53_DOLMA Venom allergen 5.02 (Fragment) OS=Dolichovespula maculata OX=7441 PE=1 SV=3 && PF00188:Cysteine-rich secretory protein family	SCP
TC003280	3753	6445	6395	4226	6016	7043	5744	8472	6319	6158	6242	8438	4212	5821	4790	3685	5012	5493	8071	12867	8476	8168	9924	7283	TC003280	LG3	711370	713452	+	1492	protein_coding	- && sp|Q9VSA3|ACADM_DROME Probable medium-chain specific acyl-CoA dehydrogenase, mitochondrial OS=Drosophila melanogaster OX=7227 GN=CG12262 PE=2 SV=1 && PF02771:Acyl-CoA dehydrogenase, N-terminal domain|PF02770:Acyl-CoA dehydrogenase, middle domain|PF00441:Acyl-CoA dehydrogenase, C-terminal domain	-
TC002462	3392	5372	7300	4689	6459	7743	6134	10202	7750	6783	7102	6498	4432	5538	5011	5227	5029	5491	6549	8639	9441	8067	8126	7944	TC002462	LG3	29956954	29979471	+	2983	protein_coding	- && sp|P32198|CPT1A_RAT Carnitine O-palmitoyltransferase 1, liver isoform OS=Rattus norvegicus OX=10116 GN=Cpt1a PE=1 SV=2 && PF16484:Carnitine O-palmitoyltransferase N-terminus|PF00755:Choline/Carnitine o-acyltransferase	-
TC010778	7416	6054	7622	4108	5810	4492	5515	7122	6011	3953	4090	4667	8775	9240	8671	9887	6967	9508	4529	7470	7856	5995	6796	6128	TC010778	LGX	5148802	5151905	+	2413	protein_coding	- && sp|Q8TEY5|CR3L4_HUMAN Cyclic AMP-responsive element-binding protein 3-like protein 4 OS=Homo sapiens OX=9606 GN=CREB3L4 PE=1 SV=1 && PF00170:bZIP transcription factor	bZIP_1
TC033404	4380	10528	5286	712	588	2102	14086	13214	10903	3575	1341	2615	15578	12816	12038	10852	10019	12023	2911	3375	3692	1397	3767	746	TC033404	LG6	3342856	3343465	+	555	protein_coding	- && - && -	-
TC033839	10322	8620	9335	5909	9227	6961	5323	5173	4564	4138	4413	4665	7025	7679	6451	11048	7186	8876	3947	6564	5842	4951	5724	4425	TC033839	LG7	13191883	13195320	+	1645	protein_coding	- && sp|P13607|ATNA_DROME Sodium/potassium-transporting ATPase subunit alpha OS=Drosophila melanogaster OX=7227 GN=Atpalpha PE=1 SV=3 && PF00689:Cation transporting ATPase, C-terminus	Cation_ATPase_C
TC010254	6235	6826	8585	6769	8051	7180	5640	7254	5301	6964	6331	6727	4862	4370	4092	6629	4839	4701	7157	7556	7165	9785	7479	7563	TC010254	KQ971889	140122	142633	+	2467	protein_coding	- && sp|Q27593|CP6A8_DROME Cytochrome P450 6a8 OS=Drosophila melanogaster OX=7227 GN=Cyp6a8 PE=2 SV=2 && PF00067:Cytochrome P450	p450
TC001467	9670	6394	9803	6226	8127	6315	3396	5826	4873	4813	3211	4243	6442	6702	6857	12676	5770	8897	5016	6375	7573	5888	5569	6938	TC001467	LGX	3939088	3949528	+	5534	protein_coding	- && sp|Q98SH2|AT2B1_CHICK Plasma membrane calcium-transporting ATPase 1 OS=Gallus gallus OX=9031 GN=ATP2B1 PE=2 SV=2 && PF12424:Plasma membrane calcium transporter ATPase C terminal|PF00690:Cation transporter/ATPase, N-terminus|PF00689:Cation transporting ATPase, C-terminus|PF00122:E1-E2 ATPase|PF13246:Cation transport ATPase (P-type)	Cation_ATPase_C
TC006365	5794	7378	5497	5501	6389	5080	7809	5758	4800	3773	4418	4262	8831	8551	10408	9406	9476	9860	3961	7617	7163	4989	6328	4342	TC006365	LG8	7946061	7946985	+	779	protein_coding	- && sp|Q8WYQ3|CHC10_HUMAN Coiled-coil-helix-coiled-coil-helix domain-containing protein 10, mitochondrial OS=Homo sapiens OX=9606 GN=CHCHD10 PE=1 SV=1 && -	-
TC001449	7937	5452	3797	4105	6526	6724	4909	10022	6226	5024	5132	5318	3601	3499	8454	2589	3945	5098	9934	10006	12380	8176	9719	8642	TC001449	LGX	3756001	3765627	-	4140	protein_coding	- && sp|Q9P283|SEM5B_HUMAN Semaphorin-5B OS=Homo sapiens OX=9606 GN=SEMA5B PE=2 SV=4 && PF01403:Sema domain|PF00090:Thrombospondin type 1 domain	Sema
TC014786	6562	6756	7359	5396	6233	6265	5702	7228	5427	4992	5358	5066	7194	6559	6727	7546	6272	7113	5800	8648	8182	7248	7576	5840	TC014786	LG5	15081338	15085355	+	1833	protein_coding	- && sp|P51148|RAB5C_HUMAN Ras-related protein Rab-5C OS=Homo sapiens OX=9606 GN=RAB5C PE=1 SV=2 && PF00071:Ras family	Ras
TC000606	7337	5962	8351	6457	7016	6891	3203	6165	6601	5101	3546	4757	5289	6822	8231	10096	5376	8304	5339	7099	9273	6847	5798	6984	TC000606	LG2	9102482	9123729	-	16712	protein_coding	- && sp|Q8IRW8|TRR_DROME Histone-lysine N-methyltransferase trr OS=Drosophila melanogaster OX=7227 GN=trr PE=1 SV=2 && PF13771:PHD-like zinc-binding domain|PF05965:F/Y rich C-terminus|PF00856:SET domain|PF05964:F/Y-rich N-terminus|PF00628:PHD-finger|PF13832:PHD-zinc-finger like domain	FYRC
TC014915	3171	13139	7196	18243	22081	3823	4253	23	4	0	6	5	1678	15	13911	19	25276	2592	1499	23157	8694	7971	30	52	TC014915	LG6	8257367	8257744	-	378	protein_coding	- && - && -	-
TC031973	5642	6138	7233	4093	5318	5691	5698	7466	5910	4380	3734	4121	7712	8108	8389	8873	5979	10240	5215	9366	9346	6461	5994	5705	TC031973	LG2	34677	67981	+	3502	protein_coding	- && sp|P56410|TRFE_ANAPL Ovotransferrin OS=Anas platyrhynchos OX=8839 PE=1 SV=1 && -	-
TC032893	5000	5114	6406	3471	4970	5982	5119	7485	5576	4851	4611	4230	8219	9051	8345	11532	7331	8776	4878	8065	8002	6070	6654	6999	TC032893	LG4	9048808	9073768	-	4483	protein_coding	- && sp|Q9H165|BC11A_HUMAN B-cell lymphoma/leukemia 11A OS=Homo sapiens OX=9606 GN=BCL11A PE=1 SV=2 && -	-
TC005854	5899	6682	6992	4725	6939	7100	4707	7790	6276	5709	5360	6429	5425	6314	6018	6623	5066	6776	6730	7932	7960	8037	8023	7028	TC005854	LG8	6412418	6432364	-	3784	protein_coding	- && sp|Q2HXL6|EDEM3_MOUSE ER degradation-enhancing alpha-mannosidase-like protein 3 OS=Mus musculus OX=10090 GN=Edem3 PE=1 SV=2 && PF01532:Glycosyl hydrolase family 47|PF02225:PA domain	-
TC004560	4492	7094	5360	2196	3956	5101	5872	9365	5832	4559	5574	4696	6789	5126	7748	6398	6477	6475	9163	13384	8297	5647	9989	6900	TC004560	LG2	2478953	2480502	-	1328	protein_coding	- && sp|P52624|UPP1_MOUSE Uridine phosphorylase 1 OS=Mus musculus OX=10090 GN=Upp1 PE=1 SV=2 && PF01048:Phosphorylase superfamily	-
TC011058	7355	6818	7592	4972	5958	5543	5390	6203	4968	4621	4676	4287	8087	7681	9414	9229	7353	8345	5387	7160	8723	5880	5642	4677	TC011058	LG10	5414827	5430141	+	3145	protein_coding	- && sp|P27619|DYN_DROME Dynamin OS=Drosophila melanogaster OX=7227 GN=shi PE=1 SV=2 && PF02212:Dynamin GTPase effector domain|PF00350:Dynamin family|PF00169:PH domain|PF01031:Dynamin central region	PH
TC004703	6731	7572	7150	5610	7279	6848	7257	6867	5250	4318	4737	4437	7358	8170	8433	7611	6890	8048	4531	8100	6522	5538	6262	4289	TC004703	LGX	1137357	1138635	-	1128	protein_coding	- && sp|Q8HXY0|ETFA_MACFA Electron transfer flavoprotein subunit alpha, mitochondrial OS=Macaca fascicularis OX=9541 GN=ETFA PE=2 SV=1 && PF01012:Electron transfer flavoprotein domain|PF00766:Electron transfer flavoprotein FAD-binding domain	-
TC012115	6624	6742	8276	7229	6372	4936	3978	5572	4589	2891	2913	3354	7007	8033	9207	10558	7630	10145	4889	8173	9936	6190	5551	4923	TC012115	LG9	5545715	5555916	-	6491	protein_coding	- && sp|O97159|CHDM_DROME Chromodomain-helicase-DNA-binding protein Mi-2 homolog OS=Drosophila melanogaster OX=7227 GN=Mi-2 PE=1 SV=2 && PF00628:PHD-finger|PF08074:CHDCT2 (NUC038) domain|PF06465:Domain of Unknown Function (DUF1087)|PF00271:Helicase conserved C-terminal domain|PF06461:Domain of Unknown Function (DUF1086)|PF00176:SNF2 family N-terminal domain|PF00385:Chromo (CHRromatin Organisation…	SNF2_N
TC015321	6229	6444	6441	4691	5788	4581	5419	6207	4997	4505	4832	4581	8860	8542	7773	10610	7705	9066	4948	7696	7808	5805	6549	5372	TC015321	LG6	523702	526754	-	1733	protein_coding	- && sp|P48461|PP11_DROME Serine/threonine-protein phosphatase alpha-1 isoform OS=Drosophila melanogaster OX=7227 GN=Pp1alpha-96A PE=1 SV=1 && PF16891:Serine-threonine protein phosphatase N-terminal domain|PF00149:Calcineurin-like phosphoesterase	Metallophos
TC003886	7924	8352	6935	6055	9171	7438	8117	6593	5485	4415	4955	4817	6980	6381	6578	6610	6798	7498	4269	7592	6106	4948	6230	5069	TC003886	LG3	25896984	25898540	+	1288	protein_coding	- && sp|Q24251|ATP5H_DROME ATP synthase subunit d, mitochondrial OS=Drosophila melanogaster OX=7227 GN=ATPsynD PE=2 SV=2 && PF05873:ATP synthase D chain, mitochondrial (ATP5H)	-
TC034427	6840	4414	5779	4021	3741	3763	3341	4468	4071	3710	2996	3489	10859	12341	10043	20540	8786	11302	3605	4909	5684	5564	6298	4645	TC034427	LG9	12755116	12778605	+	5040	protein_coding	- && sp|Q6IDD9|SARM1_DROME NAD(+) hydrolase sarm1 OS=Drosophila melanogaster OX=7227 GN=Sarm PE=1 SV=1 && -	-
TC004478	5912	6760	6336	5138	6095	4868	6187	7733	4044	6572	5754	4260	8462	6948	5784	10768	9053	6533	4524	7720	6195	6499	8257	4536	TC004478	LG2	4308408	4309537	-	880	protein_coding	- && - && -	-
TC000688	10430	7257	8880	6523	10583	6816	6602	7715	6694	4363	4202	3937	6458	6309	6746	6134	5354	7042	4107	6856	5875	4895	5745	5298	TC000688	LG2	7581682	7587439	-	2947	protein_coding	- && sp|P13706|GPDA_DROME Glycerol-3-phosphate dehydrogenase [NAD(+)], cytoplasmic OS=Drosophila melanogaster OX=7227 GN=Gpdh1 PE=1 SV=3 && PF07479:NAD-dependent glycerol-3-phosphate dehydrogenase C-terminus|PF01210:NAD-dependent glycerol-3-phosphate dehydrogenase N-terminus	NAD_Gly3P_dh_N
TC000791	11776	12524	9143	20469	17148	7963	6078	2702	2911	4082	3615	7526	3148	1289	2102	1269	3254	1643	4350	10267	3897	6856	6260	4545	TC000791	LG2	5707718	5708109	+	392	protein_coding	- && - && -	-
TC033258	5499	6566	6519	5162	7923	7357	7167	5442	4739	5188	5368	5541	3466	3649	5146	5197	5379	5372	6445	13084	11455	8929	6506	7223	TC033258	LG5	14944257	14953615	-	3227	protein_coding	- && sp|A0A0B4K692|NEP2_DROME Neprilysin-2 OS=Drosophila melanogaster OX=7227 GN=Nep2 PE=1 SV=1 && PF05649:Peptidase family M13|PF01431:Peptidase family M13	-
TC010938	5741	7018	6511	7369	6454	6900	11003	10367	6411	8372	7319	8023	4650	3109	2384	3404	3112	3027	6974	8472	6724	8628	7110	4929	TC010938	LG5	1512846	1515333	+	861	protein_coding	- && sp|P17207|SER3_DROME Serine protease 3 OS=Drosophila melanogaster OX=7227 GN=Jon99Ci PE=2 SV=2 && PF00089:Trypsin	Trypsin
TC032302	3969	4806	4517	2790	4044	4405	7300	6243	5357	5324	5458	7843	11240	9426	6570	7208	6778	7592	6160	9227	6274	7354	8529	5513	TC032302	LG3	706932	710608	-	1888	protein_coding	- && sp|Q9VSA3|ACADM_DROME Probable medium-chain specific acyl-CoA dehydrogenase, mitochondrial OS=Drosophila melanogaster OX=7227 GN=CG12262 PE=2 SV=1 && PF02771:Acyl-CoA dehydrogenase, N-terminal domain|PF00441:Acyl-CoA dehydrogenase, C-terminal domain|PF02770:Acyl-CoA dehydrogenase, middle domain	-
TC032730	7579	6382	8571	5060	7436	7916	5854	6613	6126	5449	5266	4443	6518	7653	5927	5120	4734	6288	5309	9085	6872	6555	6830	6014	TC032730	LG4	689959	700809	-	3889	protein_coding	- && sp|Q05920|PYC_MOUSE Pyruvate carboxylase, mitochondrial OS=Mus musculus OX=10090 GN=Pc PE=1 SV=1 && PF02785:Biotin carboxylase C-terminal domain|PF00289:Biotin carboxylase, N-terminal domain|PF00364:Biotin-requiring enzyme|PF00682:HMGL-like|PF02436:Conserved carboxylase domain|PF02786:Carbamoyl-phosphate synthase L chain, ATP binding domain	CPSase_L_D2
TC034670	5522	5587	7677	20231	20504	11877	2895	11219	4360	5342	4807	4952	2043	2998	2314	1021	1064	5269	8792	6396	3652	7305	3114	4054	TC034670	LG4	7888980	7890333	-	1206	protein_coding	- && sp|O46107|LIP1_DROME Lipase 1 OS=Drosophila melanogaster OX=7227 GN=Lip1 PE=2 SV=2 && PF04083:Partial alpha/beta-hydrolase lipase region	-
TC002311	2123	6714	5225	6500	16766	12749	1459	3844	2884	7379	7062	7402	1051	2275	2336	2357	2272	2921	11380	9015	4815	10690	8469	15152	TC002311	KQ973114	752669	767485	+	3063	protein_coding	- && sp|A8E657|AASS_BOVIN Alpha-aminoadipic semialdehyde synthase, mitochondrial OS=Bos taurus OX=9913 GN=AASS PE=2 SV=1 && PF05222:Alanine dehydrogenase/PNT, N-terminal domain|PF16653:Saccharopine dehydrogenase C-terminal domain|PF03435:Saccharopine dehydrogenase NADP binding domain	Saccharop_dh
TC034519	2764	4429	1699	6501	7270	6916	7087	5611	2506	6087	11492	7828	7773	6534	4531	3509	4851	2974	6711	9299	13142	6468	9164	7304	TC034519	LGX	3191954	3194918	-	1104	protein_coding	- && - && -	-
TC011711	5529	6737	6484	5586	6760	6102	6589	6807	5479	5163	5567	6207	5792	5702	7002	5473	5720	6710	6135	8920	8179	6773	7582	5407	TC011711	LG9	14608118	14612904	-	1195	protein_coding	- && sp|Q9Z254|GIPC1_RAT PDZ domain-containing protein GIPC1 OS=Rattus norvegicus OX=10116 GN=Gipc1 PE=1 SV=2 && PF00595:PDZ domain	PDZ
TC008222	6063	5672	7565	5128	6424	6411	3762	6403	5452	5100	4125	4662	6444	7000	7872	8754	6008	7149	5875	7593	8873	6612	6651	6716	TC008222	LG4	6954640	6968139	+	8540	protein_coding	- && sp|Q92793|CBP_HUMAN CREB-binding protein OS=Homo sapiens OX=9606 GN=CREBBP PE=1 SV=3 && PF02172:KIX domain|PF00569:Zinc finger, ZZ type|PF06001:Domain of Unknown Function (DUF902)|PF02135:TAZ zinc finger|PF00439:Bromodomain|PF09030:Creb binding|PF08214:Histone acetylation protein	KIX
TC007784	4112	4777	5572	4849	6504	5999	7260	10424	7864	5531	4606	6485	5151	3483	5593	3985	3532	4368	9531	9963	10191	8970	6703	6483	TC007784	LG4	60120	66113	-	4101	protein_coding	- && sp|Q09225|NRF6_CAEEL Nose resistant to fluoxetine protein 6 OS=Caenorhabditis elegans OX=6239 GN=nrf-6 PE=1 SV=3 && PF01757:Acyltransferase family	-
TC034974	7679	6416	7903	4875	6285	5443	5256	7159	6057	4099	3767	4228	6625	7221	8253	8175	6011	9490	4729	7387	7908	5959	5785	5171	TC034974	KQ972213	156991	164514	-	3708	protein_coding	- && sp|P53992|SC24C_HUMAN Protein transport protein Sec24C OS=Homo sapiens OX=9606 GN=SEC24C PE=1 SV=3 && PF04815:Sec23/Sec24 helical domain|PF04810:Sec23/Sec24 zinc finger|PF04811:Sec23/Sec24 trunk domain|PF08033:Sec23/Sec24 beta-sandwich domain|PF00626:Gelsolin repeat	-
TC008936	4124	7371	8135	11106	11241	5820	4349	4826	2822	4822	3431	3213	5276	2574	7409	2902	10819	4492	6795	11447	13327	8025	4274	3254	TC008936	LG7	12268506	12278080	+	3388	protein_coding	- && sp|P40656|SOX14_DROME Putative transcription factor SOX-14 OS=Drosophila melanogaster OX=7227 GN=Sox14 PE=2 SV=3 && PF00505:HMG (high mobility group) box	HMG_box
TC002652	5391	6491	7755	8444	8681	8492	7676	8657	5398	5590	5163	4960	4300	3195	4234	3136	3856	3485	7667	9747	8689	8609	6694	5513	TC002652	LG3	17063325	17088239	+	4093	protein_coding	- && sp|A0JMY5|NFXL1_XENLA NF-X1-type zinc finger protein NFXL1 OS=Xenopus laevis OX=8355 GN=nfxl1 PE=2 SV=1 && PF01422:NF-X1 type zinc finger	zf-NF-X1
TC010426	5278	7371	7921	5310	6975	5440	7294	7284	6133	2897	3430	3550	6590	6404	8389	7371	7401	9522	4329	8775	8229	5591	5665	4669	TC010426	LG5	7350301	7352413	-	2002	protein_coding	- && sp|P25235|RPN2_RAT Dolichyl-diphosphooligosaccharide--protein glycosyltransferase subunit 2 OS=Rattus norvegicus OX=10116 GN=Rpn2 PE=2 SV=2 && PF05817:Oligosaccharyltransferase subunit Ribophorin II	-
TC034628	7405	6522	7507	1660	3995	4613	7414	7749	8244	4035	4387	4726	9468	9892	8732	8402	5951	9240	4385	6122	5919	5481	5483	4453	TC034628	LG3	25218025	25228900	-	1375	protein_coding	- && sp|Q921V7|CTL3_MOUSE Choline transporter-like protein 3 OS=Mus musculus OX=10090 GN=Slc44a3 PE=2 SV=3 && -	-
TC006271	6829	6319	6697	6195	7015	5738	6126	6361	4870	4052	4012	3899	7550	8058	8278	8623	7313	8042	4068	7823	6995	5725	6216	4926	TC006271	LG8	6039853	6045308	+	2254	protein_coding	- && sp|Q9YHT1|SDHA_CHICK Succinate dehydrogenase [ubiquinone] flavoprotein subunit, mitochondrial OS=Gallus gallus OX=9031 GN=SDHA PE=1 SV=2 && PF02910:Fumarate reductase flavoprotein C-term|PF00890:FAD binding domain	-
TC032230	4618	7867	7331	6774	6986	6040	8254	8504	7545	5645	6064	5958	5244	3599	3609	5318	4790	4228	7335	6988	6807	9823	7434	4949	TC032230	LG2	13398196	13399051	-	812	protein_coding	- && - && -	-
TC014379	3394	4481	7305	2584	5298	4564	4632	6130	4866	3851	4255	5037	7717	6587	9594	7560	8815	8075	5355	8692	13179	5869	7769	5821	TC014379	LG5	9949123	9953338	+	3896	protein_coding	- && sp|F1M3J4|MRP4_RAT ATP-binding cassette subfamily C member 4 OS=Rattus norvegicus OX=10116 GN=Abcc4 PE=1 SV=3 && PF00005:ABC transporter|PF00664:ABC transporter transmembrane region	ABC_tran
TC010520	7031	4820	5858	4689	6796	5103	4321	4286	3861	3712	4207	5435	8121	12066	7299	13606	8219	9370	4033	6150	6027	4988	6008	5006	TC010520	LG3	14516896	14528033	-	1366	protein_coding	- && sp|P22464|ANXB9_DROME Annexin B9 OS=Drosophila melanogaster OX=7227 GN=AnxB9 PE=1 SV=2 && PF00191:Annexin	-
TC014767	7111	5570	6445	4001	4816	4834	4822	6512	5073	4486	4674	4601	8232	7707	7990	9224	6623	8364	5481	7696	7821	6397	6606	5716	TC014767	LG5	14818777	14828365	+	3118	protein_coding	- && sp|Q3SWY6|STK25_BOVIN Serine/threonine-protein kinase 25 OS=Bos taurus OX=9913 GN=STK25 PE=2 SV=1 && -	-
TC032228	6637	4561	3822	3295	4920	4997	7006	9029	6257	4655	4401	5426	6769	7081	4913	7095	3930	6430	6421	9004	7340	7342	9555	9580	TC032228	LG2	13297631	13318477	+	3653	protein_coding	- && sp|Q11000|AMPM_HELVI Membrane alanyl aminopeptidase OS=Heliothis virescens OX=7102 PE=1 SV=1 && PF06585:Haemolymph juvenile hormone binding protein (JHBP)	-
TC031247	6645	6002	6270	4496	4880	4992	6287	6947	5290	4528	5235	5269	7822	7280	7449	8035	6104	7367	5332	7682	7757	6166	7455	5135	TC031247	LG9	13253486	13280800	-	1999	protein_coding	- && sp|Q0KHT7|DAPKR_DROME Death-associated protein kinase related OS=Drosophila melanogaster OX=7227 GN=Drak PE=1 SV=2 && PF00069:Protein kinase domain	Pkinase
TC031499	6329	5801	8034	5017	7323	5575	4730	6434	5505	4006	3769	3926	6530	6695	7112	8385	6277	8050	4552	8524	8696	6730	6724	5691	TC031499	LGX	2976750	2993034	+	3715	protein_coding	- && sp|Q7TN99|CPEB3_MOUSE Cytoplasmic polyadenylation element-binding protein 3 OS=Mus musculus OX=10090 GN=Cpeb3 PE=1 SV=1 && PF16366:Cytoplasmic polyadenylation element-binding protein ZZ domain|PF16367:RNA recognition motif	-
TC009876	5093	5671	6751	4306	5309	5330	6987	7337	6109	6602	7084	7863	6323	5103	4637	5191	5108	4665	7189	9158	7275	7562	7763	5402	TC009876	LG7	12812772	12814515	-	1339	protein_coding	- && - && PF00086:Thyroglobulin type-1 repeat	-
TC013495	5639	6119	8140	4394	7760	8024	4181	7747	6816	7203	5940	5747	4407	4872	5060	4683	3632	5776	6657	6795	7646	7101	7828	7442	TC013495	LG5	8909091	8917449	-	3978	protein_coding	- && sp|Q9NPB8|GPCP1_HUMAN Glycerophosphocholine phosphodiesterase GPCPD1 OS=Homo sapiens OX=9606 GN=GPCPD1 PE=1 SV=2 && PF03009:Glycerophosphoryl diester phosphodiesterase family|PF00686:Starch binding domain	-
TC013624	6670	5079	7334	4556	5291	4630	3972	6709	5807	3880	3570	3782	8026	8164	8406	9992	6386	9804	4753	6685	8389	5904	6126	5654	TC013624	LGX	2945079	2953525	-	5119	protein_coding	- && sp|Q9VAW5|LARP_DROME La-related protein 1 OS=Drosophila melanogaster OX=7227 GN=larp PE=1 SV=5 && PF05383:La domain	-
TC010824	6260	6007	5795	3126	4440	5520	4316	5841	4555	4893	4687	4380	8597	7810	8456	9310	6835	7981	5345	9262	9092	5752	6601	4572	TC010824	LGX	6094056	6097725	+	3081	protein_coding	- && sp|Q8NFZ3|NLGNY_HUMAN Neuroligin-4, Y-linked OS=Homo sapiens OX=9606 GN=NLGN4Y PE=2 SV=1 && PF00135:Carboxylesterase family	COesterase
TC004675	6636	7115	7737	5617	5671	4467	5123	6279	5414	2764	3243	3373	7771	7977	8135	9583	7447	10289	4138	7000	8198	5531	5673	4234	TC004675	LGX	150161	153696	+	2912	protein_coding	- && sp|P56701|PSMD2_BOVIN 26S proteasome non-ATPase regulatory subunit 2 OS=Bos taurus OX=9913 GN=PSMD2 PE=1 SV=2 && PF18051:26S proteasome non-ATPase regulatory subunit RPN1 C-terminal|PF17781:RPN1/RPN2 N-terminal domain|PF01851:Proteasome/cyclosome repeat	-
TC008955	6503	6658	3975	2801	3366	3181	6306	4292	3508	3319	3652	3766	17789	11187	9599	11459	9561	9005	4171	6553	5079	4695	5515	3419	TC008955	LG7	12644645	12646823	+	916	protein_coding	- && - && PF00640:Phosphotyrosine interaction domain (PTB/PID)	PID
TC005412	5280	6509	6561	13041	10736	9640	4076	6337	3223	4649	4362	5737	2968	1827	1637	4269	4979	2081	11013	7967	8103	10858	7780	5279	TC005412	LG8	13515887	13518086	-	2011	protein_coding	- && sp|O97524|BGLR_FELCA Beta-glucuronidase OS=Felis catus OX=9685 GN=GUSB PE=2 SV=1 && PF00703:Glycosyl hydrolases family 2|PF02837:Glycosyl hydrolases family 2, sugar binding domain|PF02836:Glycosyl hydrolases family 2, TIM barrel domain	-
TC007011	5861	7213	6141	5822	6827	6016	7917	7326	5825	4388	5104	5893	6686	6292	6125	6048	6165	6702	4823	8112	6247	5774	6945	4485	TC007011	LG4	11982595	11983482	-	676	protein_coding	- && sp|P28755|SODC_CERCA Superoxide dismutase [Cu-Zn] OS=Ceratitis capitata OX=7213 GN=Sod1 PE=3 SV=2 && PF00080:Copper/zinc superoxide dismutase (SODC)	-
TC002065	6565	5840	7193	4564	6043	5828	4815	7129	5548	4731	4590	5122	5894	6325	6994	7231	5714	7417	5576	7748	8455	6617	6730	5872	TC002065	LG10	6021108	6028695	+	5518	protein_coding	- && sp|E9QAT4|SC16A_MOUSE Protein transport protein Sec16A OS=Mus musculus OX=10090 GN=Sec16a PE=1 SV=1 && PF12932:Vesicle coat trafficking protein Sec16 mid-region|PF12931:Sec23-binding domain of Sec16	-
TC030688	5699	7672	6543	5778	6849	6427	5774	6063	5021	5499	6518	6307	5561	4359	5229	5259	6305	5181	5795	9428	8326	6722	7025	5070	TC030688	LG6	5795187	5796127	+	716	protein_coding	- && sp|Q9GJW7|GBRAP_BOVIN Gamma-aminobutyric acid receptor-associated protein OS=Bos taurus OX=9913 GN=GABARAP PE=3 SV=2 && PF02991:Autophagy protein Atg8 ubiquitin like	-
TC003485	7375	5760	6590	4544	7926	6384	5608	4237	3913	4761	6002	6198	7440	6137	6935	9761	8002	6861	3501	7194	5960	5595	6121	5577	TC003485	LG3	5868024	5872079	+	1216	protein_coding	- && - && PF12248:Farnesoic acid 0-methyl transferase|PF11901:Protein of unknown function (DUF3421)	-
TC013918	5189	4323	5508	3417	4730	4007	4688	4955	3772	3978	4952	5124	9486	7947	6848	13233	9244	7682	5184	6959	6263	6830	7511	6502	TC013918	LG5	2190919	2196438	-	1405	protein_coding	- && sp|Q9GV28|IDGFL_BOMMO Chitinase-like protein EN03 OS=Bombyx mori OX=7091 GN=EN03 PE=1 SV=1 && PF00704:Glycosyl hydrolases family 18	-
TC003373	5280	6440	6629	4541	5380	4424	4325	5476	4278	3106	3674	4036	7811	7333	8303	9715	7365	9897	5365	8860	8452	6526	6744	4245	TC003373	LG3	2959252	2961630	+	2328	protein_coding	- && sp|P40797|PNUT_DROME Protein peanut OS=Drosophila melanogaster OX=7227 GN=pnut PE=1 SV=2 && PF00735:Septin	GTP_CDC
TC033681	4167	3957	5804	4580	4743	4541	5159	6164	4038	5262	7654	6192	8294	7314	5607	6309	6714	6916	7520	8344	7596	6287	8737	6238	TC033681	LG7	7350967	7355729	+	2544	protein_coding	- && sp|Q8MQS8|SP34_APIME Venom serine protease 34 OS=Apis mellifera OX=7460 PE=2 SV=1 && PF00431:CUB domain|PF00089:Trypsin	Trypsin
TC011946	5705	5728	6622	5045	5804	6509	5819	6779	5242	5691	6251	6402	6062	5159	5097	6015	5897	5264	5995	8482	8447	7185	6977	5600	TC011946	LG9	11124044	11125852	-	1764	protein_coding	- && sp|Q7M456|RNOY_CRAGI Ribonuclease Oy OS=Crassostrea gigas OX=29159 PE=1 SV=1 && PF00445:Ribonuclease T2 family	Ribonuclease_T2
TC030991	7189	6850	8461	7055	9332	7817	5014	7725	5661	7298	6344	5765	4112	4695	4020	5177	3025	4380	6288	6108	5777	7350	6300	5967	TC030991	LG2	6990588	7003463	-	3096	protein_coding	- && sp|Q7ZUP1|TET5C_DANRE Terminal nucleotidyltransferase 5C OS=Danio rerio OX=7955 GN=tent5c PE=2 SV=1 && PF07984:Nucleotidyltransferase	-
TC007529	5549	6181	7156	6101	6028	4297	4839	5729	4789	2737	2973	2765	8734	8447	8795	10536	8161	9714	4319	6853	8381	4802	5310	4388	TC007529	LG4	3315752	3319998	-	4096	protein_coding	- && sp|Q28C74|LPPRC_XENTR Leucine-rich PPR motif-containing protein, mitochondrial OS=Xenopus tropicalis OX=8364 GN=lrpprc PE=2 SV=1 && PF13812:Pentatricopeptide repeat domain|PF17177:Pentacotripeptide-repeat region of PRORP	-
TC004953	6248	5115	6373	3813	4861	5741	5912	7622	6272	5476	6120	5900	6178	5387	5555	5079	4715	5768	6674	8590	9063	7295	7480	6327	TC004953	LG2	4997298	5000022	+	2503	protein_coding	- && sp|D4B0X3|AGD1_ARTBC Probable alpha/beta-glucosidase ARB_02101 OS=Arthroderma benhamiae (strain ATCC MYA-4681 / CBS 112371) OX=663331 GN=ARB_02101 PE=1 SV=1 && PF01055:Glycosyl hydrolases family 31	Glyco_hydro_31
TC003895	10397	6342	9357	6854	5332	6345	6848	6156	4780	7299	7620	11622	6370	5553	2776	6142	4733	4605	4384	4749	3032	5880	5546	4831	TC003895	LG3	26249940	26256327	+	2031	protein_coding	- && sp|Q49B93|SC5AC_MOUSE Sodium-coupled monocarboxylate transporter 2 OS=Mus musculus OX=10090 GN=Slc5a12 PE=1 SV=1 && PF00474:Sodium:solute symporter family	-
TC034379	7643	7092	10486	6708	6706	8905	8126	6645	5238	11600	10142	10717	4338	4221	2664	4599	3188	3986	3869	3354	3082	5742	4270	3649	TC034379	LG9	11030245	11036997	+	2568	protein_coding	- && sp|Q99JW2|ACY1_MOUSE Aminoacylase-1 OS=Mus musculus OX=10090 GN=Acy1 PE=1 SV=1 && PF01546:Peptidase family M20/M25/M40|PF07687:Peptidase dimerisation domain	Peptidase_M20
TC001464	6560	5764	6834	3683	4844	4623	4203	5578	4201	3597	3542	3891	8503	8739	8959	12185	7224	10506	4258	6690	7059	5188	5539	4712	TC001464	LGX	3912558	3918296	+	5446	protein_coding	- && sp|Q9UQB3|CTND2_HUMAN Catenin delta-2 OS=Homo sapiens OX=9606 GN=CTNND2 PE=1 SV=3 && PF00514:Armadillo/beta-catenin-like repeat	Arm
TC003529	7776	6538	6409	3968	5794	4081	7234	7207	6018	2488	2922	3265	8130	8149	9791	7430	7327	10271	3622	7752	6702	4397	5384	4202	TC003529	LG3	6263502	6265307	+	1450	protein_coding	- && sp|A6QLP7|SSRA_BOVIN Translocon-associated protein subunit alpha OS=Bos taurus OX=9913 GN=SSR1 PE=2 SV=1 && PF03896:Translocon-associated protein (TRAP), alpha subunit	-
TC013046	6984	6166	6697	3353	5916	6260	6939	7448	6612	5145	4780	5631	7320	7247	5651	7277	4810	7009	5317	7468	5726	5703	6028	4774	TC013046	LG5	14742510	14744125	-	1478	protein_coding	- && sp|Q6TLF6|RGN_DANRE Regucalcin OS=Danio rerio OX=7955 GN=rgn PE=2 SV=1 && PF08450:SMP-30/Gluconolactonase/LRE-like region	-
TC001048	13290	6898	5427	5337	7728	7060	7087	6030	4668	6746	7362	8523	5501	4942	3859	6675	5575	5226	3494	5489	4217	4687	5888	4386	TC001048	LG2	10186741	10188788	+	1218	protein_coding	- && sp|J7HCX7|MLC1_PROCL Myosin light chain 1 OS=Procambarus clarkii OX=6728 GN=MLC1 PE=1 SV=1 && -	-
TC013410	5003	7624	5798	2296	3254	4069	7954	7867	4837	3640	2696	3247	11130	9093	9797	9964	8052	10597	4003	7874	7263	2978	4687	2323	TC013410	LG5	10017937	10018691	-	755	protein_coding	- && sp|P13696|PEBP1_BOVIN Phosphatidylethanolamine-binding protein 1 OS=Bos taurus OX=9913 GN=PEBP1 PE=1 SV=2 && PF01161:Phosphatidylethanolamine-binding protein	-
TC005133	5693	7138	7911	8742	8815	7457	4933	5151	4629	5479	4518	4568	3664	2020	1344	3411	2594	1408	8981	9600	8210	13120	8466	8165	TC005133	KQ971409	114558	116752	+	1810	protein_coding	- && sp|D6WMZ8|ESTJ_TRICA Juvenile hormone esterase OS=Tribolium castaneum OX=7070 GN=Tcjhe PE=1 SV=2 && PF00135:Carboxylesterase family	COesterase
TC009191	7669	6837	7037	4915	5815	4352	6235	6104	5234	2922	3028	3423	7610	7573	8834	8356	7291	9104	4181	7519	6781	5012	5644	4478	TC009191	LG7	3264211	3267354	-	2496	protein_coding	- && sp|Q01405|SC23A_MOUSE Protein transport protein Sec23A OS=Mus musculus OX=10090 GN=Sec23a PE=1 SV=2 && PF04810:Sec23/Sec24 zinc finger|PF00626:Gelsolin repeat|PF04815:Sec23/Sec24 helical domain|PF04811:Sec23/Sec24 trunk domain|PF08033:Sec23/Sec24 beta-sandwich domain	-
TC000929	5939	6282	7476	4991	5193	4009	4524	5720	4557	3030	3304	3603	8702	8603	9118	10126	7544	9689	4196	6872	7874	5103	5324	4065	TC000929	LG2	8611917	8617111	+	2973	protein_coding	- && sp|Q9UN86|G3BP2_HUMAN Ras GTPase-activating protein-binding protein 2 OS=Homo sapiens OX=9606 GN=G3BP2 PE=1 SV=2 && PF00076:RNA recognition motif. (a.k.a. RRM, RBD, or RNP domain)|PF02136:Nuclear transport factor 2 (NTF2) domain	RRM_1
TC032155	5640	5856	6799	4641	6620	6457	4409	6377	4597	4756	4567	4430	4543	4275	5209	6007	4626	5378	6217	10032	10596	9505	7302	6964	TC032155	LG2	10317860	10338504	+	6745	protein_coding	- && sp|Q96C24|SYTL4_HUMAN Synaptotagmin-like protein 4 OS=Homo sapiens OX=9606 GN=SYTL4 PE=1 SV=2 && PF00168:C2 domain	C2
TC013028	6286	4649	6334	3874	5852	5689	4419	5910	5270	4665	4645	5067	6126	5666	6929	7987	5597	7098	5503	7559	9218	6865	7524	6961	TC013028	LG5	14959538	14971715	-	4661	protein_coding	- && sp|Q3UMF0|COBL1_MOUSE Cordon-bleu protein-like 1 OS=Mus musculus OX=10090 GN=Cobll1 PE=1 SV=2 && -	-
TC034295	6342	5641	5724	3463	5393	9112	5953	8982	6701	9183	6841	4710	4341	4442	5018	4352	3279	5510	5902	7842	7252	6778	7495	5189	TC034295	LG9	4109915	4147851	-	6222	protein_coding	- && sp|Q3UYK3|TBCD9_MOUSE TBC1 domain family member 9 OS=Mus musculus OX=10090 GN=Tbc1d9 PE=2 SV=2 && PF02893:GRAM domain|PF00566:Rab-GTPase-TBC domain	TBC
TC003438	5677	5679	5770	4868	6348	8766	4956	9565	7632	9597	6684	8463	3440	3081	2736	3079	2675	2533	4119	7695	8017	9067	7962	6733	TC003438	LG3	5170397	5172146	+	1544	protein_coding	- && sp|Q8MZR6|HYEP1_CTEFE Juvenile hormone epoxide hydrolase 1 OS=Ctenocephalides felis OX=7515 GN=EH1 PE=1 SV=3 && PF06441:Epoxide hydrolase N terminus	EHN
TC012793	4620	6239	5179	4731	4573	3008	5623	5031	3798	2625	3259	3078	11455	10586	8849	11786	10151	9901	3929	6751	7161	4326	5523	2956	TC012793	LG9	14996869	14998059	+	924	protein_coding	- && sp|Q9VZ23|RAN_DROME GTP-binding nuclear protein Ran OS=Drosophila melanogaster OX=7227 GN=Ran PE=1 SV=1 && PF00071:Ras family	Ras
TC007618	4699	5339	6933	3875	5783	6335	4961	5928	4969	4391	3896	3586	6665	6760	8131	8111	5936	7837	5135	8207	8936	6107	6406	6142	TC007618	LG4	2260283	2272150	-	4941	protein_coding	- && sp|Q9P2F8|SI1L2_HUMAN Signal-induced proliferation-associated 1-like protein 2 OS=Homo sapiens OX=9606 GN=SIPA1L2 PE=1 SV=2 && PF02145:Rap/ran-GAP	-
TC015285	5490	5393	7175	6059	7219	6041	5430	6519	6478	7053	7256	7592	4227	2957	3781	3490	3597	3633	7319	7284	7422	7766	9186	6515	TC015285	LG6	937627	943353	-	2191	protein_coding	- && sp|Q8IS64|ECE_LOCMI Endothelin-converting enzyme homolog OS=Locusta migratoria OX=7004 PE=2 SV=1 && PF05649:Peptidase family M13|PF01431:Peptidase family M13	-
TC031553	4860	5916	4639	4796	6377	4319	5674	5888	4519	5348	6826	6294	6919	7841	7382	10978	9506	8860	3500	5769	5059	4311	5513	3751	TC031553	LGX	7343012	7343928	+	583	protein_coding	- && - && -	-
TC030464	5775	7028	7895	6034	7879	7759	5628	6868	6017	5737	6232	6254	4208	4218	4267	3713	3933	4345	5419	8043	7470	7215	6653	6215	TC030464	LGX	2139502	2143042	-	1863	protein_coding	- && sp|P32020|SCP2_MOUSE Sterol carrier protein 2 OS=Mus musculus OX=10090 GN=Scp2 PE=1 SV=3 && PF02803:Thiolase, C-terminal domain|PF02036:SCP-2 sterol transfer family|PF00108:Thiolase, N-terminal domain	Thiolase_N
TC034109	5717	5747	6786	6270	7469	6059	5281	6136	4948	4358	4506	4373	5097	4938	6076	6172	5617	6056	5011	9743	8853	7021	6558	5747	TC034109	LG8	10778435	10839061	+	4773	protein_coding	- && sp|P32023|KGP25_DROME cGMP-dependent protein kinase, isozyme 2 forms cD5/T2 OS=Drosophila melanogaster OX=7227 GN=for PE=2 SV=3 && PF00069:Protein kinase domain|PF16808:Coiled-coil N-terminus of cGMP-dependent protein kinase|PF00027:Cyclic nucleotide-binding domain	Pkinase
TC008154	8279	5102	6621	3201	4592	5562	5284	6765	6372	6338	5425	4988	7844	6591	7045	9110	5709	6915	4321	5562	6460	6228	5524	4642	TC008154	LG4	5843998	5854519	+	2791	protein_coding	- && sp|O01346|EGH_DROME Beta-1,4-mannosyltransferase egh OS=Drosophila melanogaster OX=7227 GN=egh PE=2 SV=1 && PF13632:Glycosyl transferase family group 2	-
TC032825	6170	4686	6619	4998	4444	4842	4277	6403	5069	4184	4004	4509	6382	6995	6504	8210	5538	8075	6594	7995	8469	7066	6600	5710	TC032825	LG4	5773295	5791886	-	4127	protein_coding	- && - && PF15262:Domain of unknown function (DUF4592)	-
TC033105	6336	5361	6182	6313	6566	5805	4297	6862	5576	5124	4433	3703	5955	7093	7034	7623	6228	7449	4192	7134	7740	6233	5885	5022	TC033105	LG5	7852714	7890853	+	4838	protein_coding	- && sp|Q9Y2H6|FND3A_HUMAN Fibronectin type-III domain-containing protein 3A OS=Homo sapiens OX=9606 GN=FNDC3A PE=1 SV=4 && PF00041:Fibronectin type III domain	fn3
TC034312	6430	5911	6780	5420	6073	5196	4321	6011	5269	4386	4501	4809	5684	6210	6897	7887	5497	7416	5068	7463	8542	6405	6002	5915	TC034312	LG9	5899937	5905056	+	4162	protein_coding	- && sp|Q99NB9|SF3B1_MOUSE Splicing factor 3B subunit 1 OS=Mus musculus OX=10090 GN=Sf3b1 PE=1 SV=1 && PF08920:Splicing factor 3B subunit 1	-
TC003916	6519	5854	6672	5275	6278	6059	4145	6035	4871	4766	4542	4851	5695	6125	5965	7993	5815	6510	5098	7436	7643	6880	6488	6309	TC003916	LG3	26756382	26788866	+	6742	protein_coding	- && sp|O15294|OGT1_HUMAN UDP-N-acetylglucosamine--peptide N-acetylglucosaminyltransferase 110 kDa subunit OS=Homo sapiens OX=9606 GN=OGT PE=1 SV=3 && PF00515:Tetratricopeptide repeat|PF13414:TPR repeat|PF13844:Glycosyl transferase family 41	TPR_1
TC009178	3598	5538	10832	2427	9824	9341	4770	3336	3903	7584	8933	4879	3298	2184	1500	2269	3468	2522	8354	8820	8097	8998	8195	11063	TC009178	LG7	3374946	3376654	-	1617	protein_coding	- && sp|Q91XA9|CHIA_MOUSE Acidic mammalian chitinase OS=Mus musculus OX=10090 GN=Chia PE=1 SV=2 && PF00704:Glycosyl hydrolases family 18	-
TC007325	8427	5154	5970	2942	3894	4543	4451	6769	5974	4671	5620	6862	5207	5199	4802	5278	3654	5127	8090	7162	8774	7949	9539	6684	TC007325	LG4	6162889	6168666	-	3705	protein_coding	- && sp|P35992|PTP10_DROME Tyrosine-protein phosphatase 10D OS=Drosophila melanogaster OX=7227 GN=Ptp10D PE=1 SV=4 && PF00102:Protein-tyrosine phosphatase|PF00041:Fibronectin type III domain	Y_phosphatase
TC014256	5590	6218	7917	5618	7474	6065	4114	5721	4623	4167	3628	4115	5264	5423	7093	6370	6265	5888	5052	8185	8955	6755	5428	6602	TC014256	LG5	8007099	8075667	+	6187	protein_coding	- && sp|Q4PJW2|NCOA1_PIG Nuclear receptor coactivator 1 OS=Sus scrofa OX=9823 GN=NCOA1 PE=2 SV=1 && PF14598:PAS domain	-
TC033331	7046	7699	10184	9017	11037	7474	4542	3385	3293	5587	4222	6396	3888	4654	4981	6659	3221	5065	4754	4895	6291	7761	4096	6124	TC033331	LG6	851141	884750	+	12945	protein_coding	- && sp|Q8I8U7|TRA1_DROME Transcription-associated protein 1 OS=Drosophila melanogaster OX=7227 GN=Nipped-A PE=1 SV=4 && PF02259:FAT domain|PF00083:Sugar (and other) transporter|PF00454:Phosphatidylinositol 3- and 4-kinase	Sugar_tr
TC004522	4026	3365	4924	2926	5547	7066	5728	6031	5011	5259	8085	8945	3780	2120	3125	3420	3596	3477	10181	10733	11322	7833	8383	7322	TC004522	LG2	3288379	3296647	-	1556	protein_coding	- && sp|P68362|TBA1A_CRIGR Tubulin alpha-1A chain OS=Cricetulus griseus OX=10029 GN=TUBA1A PE=2 SV=1 && PF00091:Tubulin/FtsZ family, GTPase domain|PF03953:Tubulin C-terminal domain	Tubulin
TC013689	7147	5619	5887	5260	4472	4692	4546	5464	4285	3767	3480	4170	7123	7518	6169	9181	5877	6985	5427	7322	7633	6648	7464	5547	TC013689	LG5	5954955	5980251	-	3529	protein_coding	- && sp|Q9VPQ6|USH_DROME Zinc finger protein ush OS=Drosophila melanogaster OX=7227 GN=ush PE=1 SV=2 && -	-
TC011980	3774	5783	5612	4440	4724	3805	5149	5454	4015	3178	3663	4022	8692	8653	8258	8933	8266	8915	4588	8095	7840	5301	6633	3829	TC011980	LG9	9372985	9377752	-	1553	protein_coding	- && sp|Q27294|CAZ_DROME RNA-binding protein cabeza OS=Drosophila melanogaster OX=7227 GN=caz PE=2 SV=2 && PF00076:RNA recognition motif. (a.k.a. RRM, RBD, or RNP domain)|PF00641:Zn-finger in Ran binding protein and others	RRM_1
TC033528	6746	4199	4795	5013	7096	5313	5968	6418	6199	4302	7112	6322	5405	3788	4316	6740	6602	4650	4502	7538	5728	9121	6638	7061	TC033528	LG7	961519	965694	+	3818	protein_coding	- && - && -	-
TC034147	6624	7038	4165	1254	2210	4137	4183	2534	2937	6265	5451	7096	14032	8477	8106	7948	6289	6755	5518	6427	4866	4380	9968	4805	TC034147	LG8	12239764	12240269	-	506	protein_coding	- && - && -	-
TC030712	6871	6386	7186	5383	6424	6322	5833	6862	5855	4470	4471	4722	5243	5343	5495	5828	5201	6176	4744	7250	7462	6140	6068	5432	TC030712	LG7	3282608	3285464	-	2431	protein_coding	- && sp|Q9UBV2|SE1L1_HUMAN Protein sel-1 homolog 1 OS=Homo sapiens OX=9606 GN=SEL1L PE=1 SV=3 && PF08238:Sel1 repeat	-
TC011169	2201	1785	2946	3453	5794	5950	2162	6730	2990	6261	6126	9385	4460	4533	2007	3845	4073	3704	10169	11587	8844	10575	11309	10263	TC011169	LG10	3374821	3381762	-	3486	protein_coding	- && sp|Q9VA70|NCASE_DROME Neutral ceramidase OS=Drosophila melanogaster OX=7227 GN=CDase PE=1 SV=1 && PF04734:Neutral/alkaline non-lysosomal ceramidase, N-terminal|PF17048:Neutral/alkaline non-lysosomal ceramidase, C-terminal	Ceramidase_alk
TC001577	3515	4790	6150	4243	6101	6600	3859	6136	5610	6054	6279	7322	5100	5442	4540	5686	3945	5968	6682	7671	6542	7562	7887	7069	TC001577	LG3	3420168	3426085	-	2374	protein_coding	- && sp|Q9VHR6|ATG13_DROME Autophagy-related protein 13 homolog OS=Drosophila melanogaster OX=7227 GN=Atg13 PE=1 SV=1 && PF10033:Autophagy-related protein 13	-
TC032418	6098	5880	6936	6032	6085	5455	6007	6607	5696	3923	3710	4183	5872	5785	6336	6364	5480	7364	4721	7336	7253	5878	5898	5450	TC032418	LG3	8006901	8043416	-	5144	protein_coding	- && sp|Q8BHN3|GANAB_MOUSE Neutral alpha-glucosidase AB OS=Mus musculus OX=10090 GN=Ganab PE=1 SV=1 && PF01055:Glycosyl hydrolases family 31|PF13802:Galactose mutarotase-like|PF17137:Domain of unknown function (DUF5110)	Glyco_hydro_31
TC002608	3918	4855	5137	4962	4559	4508	4076	5620	4364	3989	3784	4268	6223	6734	8263	9029	6633	8589	5703	7874	8924	6445	6066	5274	TC002608	LG3	21685308	21718697	-	3994	protein_coding	- && - && -	-
TC006158	4	3	253	2589	1697	50	23	14	4	93	263	83	5494	94	18619	25763	13082	18310	4017	26485	280	261	16855	5432	TC006158	LG8	4017894	4019059	+	949	protein_coding	- && - && PF16984:Group 7 allergen	-
TC031200	4142	5491	6384	3966	5207	5164	4348	6229	4839	4900	4602	4743	6443	6633	6267	6888	5849	7602	5428	8145	7932	6299	6915	5262	TC031200	LG7	8181260	8196904	+	2506	protein_coding	- && sp|Q9V9J3|SRC42_DROME Tyrosine-protein kinase Src42A OS=Drosophila melanogaster OX=7227 GN=Src42A PE=1 SV=1 && PF00017:SH2 domain|PF00018:SH3 domain|PF07714:Protein tyrosine kinase	Pkinase_Tyr
TC002141	5806	6102	6419	3396	5112	3821	5252	5723	5124	3072	3688	3690	7731	8310	8240	8685	6710	9528	4489	7138	6874	5104	5443	4219	TC002141	LG3	20027978	20038200	+	1985	protein_coding	- && sp|P40792|RAC1_DROME Ras-related protein Rac1 OS=Drosophila melanogaster OX=7227 GN=Rac1 PE=1 SV=2 && PF00071:Ras family	Ras
TC002698	8317	6753	6688	4744	5739	4578	6592	6760	5492	3470	3349	3456	5919	7483	6796	10040	5633	7078	3700	6514	6025	4936	5308	4049	TC002698	LG3	14005912	14024249	-	1936	protein_coding	- && sp|P91938|TRXR1_DROME Thioredoxin reductase 1, mitochondrial OS=Drosophila melanogaster OX=7227 GN=Trxr-1 PE=1 SV=2 && PF02852:Pyridine nucleotide-disulphide oxidoreductase, dimerisation domain|PF07992:Pyridine nucleotide-disulphide oxidoreductase	Pyr_redox_2
TC012282	9115	7507	7786	3653	5568	5963	8190	8914	7807	5318	4826	4918	4085	4214	6421	3649	2386	5680	4249	6137	4954	5509	6020	6533	TC012282	LG9	3768513	3774182	+	4475	protein_coding	- && sp|A0A291PQF1|UGT5_DACCO UDP-glycosyltransferase UGT5 OS=Dactylopius coccus OX=765876 GN=UGT5 PE=1 SV=1 && PF00201:UDP-glucoronosyl and UDP-glucosyl transferase	UDPGT
TC007971	6542	5367	6467	4379	4627	3304	4375	5757	4770	2395	2946	2944	8825	8718	8453	10174	7989	9708	4139	5969	6908	4926	5326	4305	TC007971	LG4	3297640	3301434	+	2904	protein_coding	- && sp|P48722|HS74L_MOUSE Heat shock 70 kDa protein 4L OS=Mus musculus OX=10090 GN=Hspa4l PE=1 SV=2 && PF00012:Hsp70 protein	HSP70
TC000382	5805	5024	5841	3907	4750	4682	3512	6411	5107	4243	3916	4348	6564	7109	6781	8939	5262	7778	5267	6969	7830	6228	6905	6077	TC000382	LG2	12230238	12238667	-	4874	protein_coding	- && sp|O54988|SLK_MOUSE STE20-like serine/threonine-protein kinase OS=Mus musculus OX=10090 GN=Slk PE=1 SV=2 && PF12474:Polo kinase kinase|PF00069:Protein kinase domain	Pkinase
TC012034	5335	6049	5631	3454	5083	3472	4980	5635	5652	3422	3049	3490	8819	9370	8015	11173	7000	9552	4297	5477	5745	5006	5031	4320	TC012034	LG9	7391630	7402812	-	2530	protein_coding	- && sp|O08715|AKAP1_MOUSE A-kinase anchor protein 1, mitochondrial OS=Mus musculus OX=10090 GN=Akap1 PE=1 SV=4 && PF00567:Tudor domain|PF00013:KH domain	KH_1
TC013391	4726	5636	7593	5289	7866	7309	3169	4368	3853	4697	3814	3398	4540	5021	5463	5941	4815	5763	5609	10900	10458	7535	5506	5719	TC013391	LG5	10178569	10193440	-	8774	protein_coding	- && sp|M9MSG8|PIEZO_DROME Piezo-type mechanosensitive ion channel component OS=Drosophila melanogaster OX=7227 GN=Piezo PE=2 SV=1 && PF12166:Piezo non-specific cation channel, R-Ras-binding domain|PF15917:Piezo	-
TC005676	7579	7272	7203	10876	7117	7644	6584	8115	3930	10481	7413	6907	6219	3034	2442	5304	2871	2378	2736	4219	2224	5485	6307	4491	TC005676	LG8	9770913	9774370	-	857	protein_coding	- && sp|P08761|MSRA_DROME Peptide methionine sulfoxide reductase OS=Drosophila melanogaster OX=7227 GN=MsrA PE=1 SV=2 && PF01625:Peptide methionine sulfoxide reductase	PMSR
TC009114	2323	4826	3823	3008	4966	5858	3226	8036	6495	4874	6767	6841	3638	3657	4289	3137	5487	4690	8293	9650	10178	7622	9928	7189	TC009114	LG7	4842982	4845946	-	2053	protein_coding	- && sp|Q03601|NHL1_CAEEL RING finger protein nhl-1 OS=Caenorhabditis elegans OX=6239 GN=nhl-1 PE=1 SV=2 && PF13445:RING-type zinc-finger|PF01436:NHL repeat	NHL
TC003325	5606	5517	6094	4198	5446	5528	4823	6454	5388	5349	5357	5048	6135	5618	6120	6327	5777	5820	5548	7811	7473	6253	5894	5214	TC003325	LG3	1245577	1252332	+	3174	protein_coding	- && sp|A2VDL9|T184B_BOVIN Transmembrane protein 184B OS=Bos taurus OX=9913 GN=TMEM184B PE=2 SV=1 && PF03619:Organic solute transporter Ostalpha	-
TC034520	4951	4819	6331	5151	6224	5500	4159	5877	4612	4714	4323	4085	6134	5844	6500	7477	5875	7015	5302	7811	8320	6081	6240	5153	TC034520	LGX	3834591	3873534	-	4938	protein_coding	- && - && PF10541:Nuclear envelope localisation domain	-
TC012681	6012	5534	5611	5212	5429	4516	5445	5812	4746	4204	4869	4596	8871	6993	6688	6634	6966	7123	5071	6805	6772	4550	5870	4073	TC012681	LG9	13073339	13078014	+	1534	protein_coding	- && sp|Q9QZ08|NAGK_MOUSE N-acetyl-D-glucosamine kinase OS=Mus musculus OX=10090 GN=Nagk PE=1 SV=3 && PF01869:BadF/BadG/BcrA/BcrD ATPase family	BcrAD_BadFG
TC006679	6554	5117	7531	5325	6559	5979	2052	6064	5334	4562	2195	3900	3935	6276	7416	8384	3497	7264	5554	6848	8860	6543	5960	6589	TC006679	LG8	12765223	12777758	+	6489	protein_coding	- && sp|Q8SY33|GAWKY_DROME Protein Gawky OS=Drosophila melanogaster OX=7227 GN=gw PE=1 SV=1 && PF12938:M domain of GW182	-
TC034678	6020	5656	5197	2254	3070	3288	4883	5109	4586	2880	2837	2563	12887	11008	9049	12950	7923	10515	3531	5692	5153	3663	4513	2846	TC034678	LG5	603359	623002	-	2483	protein_coding	- && sp|Q5MGH0|SPI3_LONON Serine protease inhibitor 3/4 (Fragment) OS=Lonomia obliqua OX=304329 PE=1 SV=1 && PF00079:Serpin (serine protease inhibitor)	Serpin
TC008954	3896	2779	1976	779	1208	1461	3954	2561	3241	2920	1948	1655	22986	15441	11487	23103	17307	10357	1273	1591	1597	1723	1789	1026	TC008954	LG7	12616453	12626380	+	2851	protein_coding	- && sp|O43825|B3GT2_HUMAN Beta-1,3-galactosyltransferase 2 OS=Homo sapiens OX=9606 GN=B3GALT2 PE=1 SV=1 && PF01762:Galactosyltransferase	Galactosyl_T
TC009802	5124	5207	5519	3254	4973	4947	5003	5697	5001	4752	4901	5080	7338	6666	6083	8435	6062	6693	5335	6496	7146	6781	6340	5144	TC009802	LG7	8301530	8322500	+	4069	protein_coding	- && sp|O75970|MPDZ_HUMAN Multiple PDZ domain protein OS=Homo sapiens OX=9606 GN=MPDZ PE=1 SV=2 && PF00595:PDZ domain	PDZ
TC013486	2308	2467	3981	1581	2175	3573	3321	5347	3829	5812	4602	3266	11334	11605	10973	10880	9732	11253	3904	5620	7633	3548	5801	3425	TC013486	LG5	8958320	8963019	-	2440	protein_coding	- && sp|P47843|GTR3_SHEEP Solute carrier family 2, facilitated glucose transporter member 3 OS=Ovis aries OX=9940 GN=SLC2A3 PE=2 SV=1 && PF00083:Sugar (and other) transporter	Sugar_tr
TC030950	5416	4103	5871	4677	6537	6448	5031	6134	5006	6048	6290	7102	3874	4002	3403	4175	3252	3854	7702	8762	7881	7258	7585	7415	TC030950	KQ971409	339332	390201	-	3794	protein_coding	- && sp|Q07075|AMPE_HUMAN Glutamyl aminopeptidase OS=Homo sapiens OX=9606 GN=ENPEP PE=1 SV=3 && PF01433:Peptidase family M1 domain|PF11838:ERAP1-like C-terminal domain|PF17900:Peptidase M1 N-terminal domain	-
TC014099	5077	4791	6724	4453	5469	5268	4143	7470	5953	4474	3506	4808	4763	5006	6723	4955	5124	6038	6233	7713	10907	6698	6360	5131	TC014099	LG5	5660246	5667676	+	7222	protein_coding	- && - && PF13637:Ankyrin repeats (many copies)|PF12796:Ankyrin repeats (3 copies)	-
TC014413	4857	5763	5921	5100	4951	3233	4578	4999	4240	2382	2966	2788	9047	8820	8387	11110	8378	9355	3708	6560	7360	4590	4791	3455	TC014413	LG5	10219527	10222336	+	1618	protein_coding	- && sp|Q27268|DX39B_DROME ATP-dependent RNA helicase WM6 OS=Drosophila melanogaster OX=7227 GN=Hel25E PE=1 SV=1 && PF00270:DEAD/DEAH box helicase|PF00271:Helicase conserved C-terminal domain	DEAD
TC000616	7036	6461	6924	5495	7092	5016	6819	5278	4257	3894	4374	4229	7031	6295	5930	5675	6314	5397	4290	7078	5600	5599	6875	4356	TC000616	LG2	8981664	8983048	-	1253	protein_coding	- && sp|Q9EQS0|TALDO_RAT Transaldolase OS=Rattus norvegicus OX=10116 GN=Taldo1 PE=1 SV=2 && PF00923:Transaldolase/Fructose-6-phosphate aldolase	-
TC030951	4546	4192	5318	3771	4498	4754	5027	6217	6267	5988	6723	6258	5463	4709	4185	4652	4501	4789	6547	7836	9009	8463	7175	6337	TC030951	KQ971409	428515	430997	+	1770	protein_coding	- && - && -	-
TC012170	6184	6532	5112	3850	3533	3919	5782	5723	4499	3588	3940	3656	10437	8207	8587	8051	6115	8103	5106	6575	5869	4659	5806	3367	TC012170	LG9	3957188	3958320	-	994	protein_coding	- && - && -	-
TC000024	4716	5827	5614	5061	5716	4575	4494	4854	3350	3913	4703	4035	7491	6576	6984	8114	7213	7180	4676	7242	7722	6094	6514	4492	TC000024	LG3	16014175	16018397	-	1513	protein_coding	- && sp|P18491|EMC_DROME Protein extra-macrochaetae OS=Drosophila melanogaster OX=7227 GN=emc PE=1 SV=2 && PF00010:Helix-loop-helix DNA-binding domain	HLH
TC013867	6087	5800	7107	4508	5339	4439	4912	6367	5028	2853	3325	3563	6608	7165	7554	7739	6149	8686	4285	6970	7241	5149	5573	4499	TC013867	LG5	2658407	2664557	-	2944	protein_coding	- && sp|O35142|COPB2_RAT Coatomer subunit beta' OS=Rattus norvegicus OX=10116 GN=Copb2 PE=1 SV=3 && PF04053:Coatomer WD associated region|PF00400:WD domain, G-beta repeat	Coatomer_WDAD
TC003021	4822	5630	6912	5486	6053	4150	4558	5597	4413	3093	3290	3577	7041	6756	7710	8109	7083	8062	4548	6906	7839	5425	5445	4351	TC003021	LG3	4316322	4323510	-	3996	protein_coding	- && sp|Q9BUJ2|HNRL1_HUMAN Heterogeneous nuclear ribonucleoprotein U-like protein 1 OS=Homo sapiens OX=9606 GN=HNRNPUL1 PE=1 SV=2 && PF13671:AAA domain|PF02037:SAP domain	SAP
TC031270	5151	5042	6328	4199	5138	5507	3693	5935	4857	4180	3864	3819	6074	6878	7679	7701	6083	7154	5144	7041	7625	5610	5857	5647	TC031270	LG8	2874419	2918371	-	5999	protein_coding	- && sp|Q4KKX4|NCOR1_XENTR Nuclear receptor corepressor 1 OS=Xenopus tropicalis OX=8364 GN=ncor1 PE=2 SV=1 && PF15784:G-protein pathway suppressor 2-interacting domain	-
TC032822	6454	5937	6846	4928	5924	5560	4208	5777	4339	3752	3848	3958	5922	5787	5885	6349	5197	6378	5242	7664	7392	6878	6829	5123	TC032822	LG4	5625376	5646464	+	1994	protein_coding	- && sp|P49841|GSK3B_HUMAN Glycogen synthase kinase-3 beta OS=Homo sapiens OX=9606 GN=GSK3B PE=1 SV=2 && PF00069:Protein kinase domain	Pkinase
TC012253	10243	6039	8244	5903	6518	5581	4217	5091	4482	4754	3232	3530	4973	6159	5994	9219	4238	6263	3652	5505	5872	6161	4927	5257	TC012253	LG9	4613098	4622607	-	6643	protein_coding	- && sp|Q5F364|MRP1_CHICK Multidrug resistance-associated protein 1 OS=Gallus gallus OX=9031 GN=ABCC1 PE=2 SV=1 && PF00005:ABC transporter|PF00664:ABC transporter transmembrane region	ABC_membrane
TC013805	4486	5275	5667	4135	5782	6030	5481	5997	4457	5029	5788	5784	4780	4507	4465	6006	5189	4936	5298	8721	8381	6923	6517	6334	TC013805	LG5	3772040	3780859	-	1364	protein_coding	- && sp|O42204|ITM2B_CHICK Integral membrane protein 2B OS=Gallus gallus OX=9031 GN=ITM2B PE=2 SV=1 && PF04089:BRICHOS domain	-
TC007510	6326	5647	6473	4623	5285	5390	4554	5385	4414	3993	3939	4258	6958	6625	6154	7260	6305	7940	4372	7248	6304	5554	5944	4845	TC007510	LG4	3537860	3539728	-	1763	protein_coding	- && sp|Q9VXK6|IF5_DROME Eukaryotic translation initiation factor 5 OS=Drosophila melanogaster OX=7227 GN=eIF5 PE=1 SV=1 && PF01873:Domain found in IF2B/IF5|PF02020:eIF4-gamma/eIF5/eIF2-epsilon	-
TC031236	4907	6313	8834	6747	8188	4198	3486	4423	3117	3383	3975	3450	6327	3470	6517	4769	7196	7134	4158	9242	10059	7611	4428	3814	TC031236	LG9	7420398	7453789	+	4867	protein_coding	- && sp|O01639|E75_CHOFU Ecdysone-inducible protein E75 OS=Choristoneura fumiferana OX=7141 GN=E75 PE=2 SV=1 && PF00105:Zinc finger, C4 type (two domains)|PF00104:Ligand-binding domain of nuclear hormone receptor	zf-C4
TC032828	7167	5446	6677	3733	5646	5815	5334	5666	4332	5289	4802	4889	5363	5018	4968	5765	3564	5370	6096	7430	6758	7026	7687	5889	TC032828	LG4	5961903	5982636	-	3296	protein_coding	- && sp|Q7TNG5|EMAL2_MOUSE Echinoderm microtubule-associated protein-like 2 OS=Mus musculus OX=10090 GN=Eml2 PE=1 SV=1 && PF03451:HELP motif	-
TC004781	6369	5754	6787	4464	5323	4523	4556	5756	4867	3362	3487	3580	6492	6705	7215	8672	6062	8425	4301	6769	6687	5205	5551	4657	TC004781	LGX	6975909	6985239	+	2779	protein_coding	- && sp|Q8R317|UBQL1_MOUSE Ubiquilin-1 OS=Mus musculus OX=10090 GN=Ubqln1 PE=1 SV=1 && PF00627:UBA/TS-N domain|PF00240:Ubiquitin family	ubiquitin
TC013213	5704	6806	8604	4480	5494	4650	4965	5538	5052	3060	3266	4133	6077	5555	7051	6853	6218	7802	4946	7110	6059	6108	5729	4285	TC013213	LG5	12148609	12155006	-	3410	protein_coding	- && sp|Q13423|NNTM_HUMAN NAD(P) transhydrogenase, mitochondrial OS=Homo sapiens OX=9606 GN=NNT PE=1 SV=3 && PF02233:NAD(P) transhydrogenase beta subunit|PF05222:Alanine dehydrogenase/PNT, N-terminal domain|PF01262:Alanine dehydrogenase/PNT, C-terminal domain|PF12769:4TM region of pyridine nucleotide transhydrogenase, mitoch	-
TC006207	3477	6142	8130	3830	6285	6552	6396	8285	4325	6087	6085	5996	3641	3375	3085	3145	3616	3203	7518	7599	9044	6629	7824	5069	TC006207	LG8	5044749	5047442	+	2355	protein_coding	- && - && PF16061:Domain of unknown function (DUF4803)	-
TC000598	821	2734	3079	6155	11407	2717	75	181	449	564	4673	1468	8323	2402	2803	11136	12536	6724	10963	9337	16144	2130	13408	5030	TC000598	LG2	9230296	9231239	-	697	protein_coding	- && sp|P10737|VA53_DOLMA Venom allergen 5.02 (Fragment) OS=Dolichovespula maculata OX=7441 PE=1 SV=3 && PF00188:Cysteine-rich secretory protein family	SCP
TC001569	4142	4049	4825	3392	5047	4062	5075	4494	3748	4286	5686	6157	7462	6088	5210	9588	7906	7002	4705	7638	6017	6206	7090	5285	TC001569	LG3	3578762	3581316	-	1309	protein_coding	- && - && -	-
TC014879	4702	4033	5859	3629	4088	5765	5395	6802	5753	3390	5177	4317	5099	5117	7276	4842	6961	6311	7020	11076	7719	3527	6311	4773	TC014879	LG6	9247748	9256186	-	1722	protein_coding	- && sp|Q11002|CANA_DROME Calpain-A OS=Drosophila melanogaster OX=7227 GN=CalpA PE=1 SV=2 && PF00648:Calpain family cysteine protease|PF01067:Calpain large subunit, domain III	Peptidase_C2
TC008896	6492	5338	6767	4223	5295	4816	4500	5889	5386	4447	3975	4465	5981	5153	6137	6677	4898	6646	4887	6798	7692	6219	6659	5550	TC008896	LG7	11427871	11438243	+	3798	protein_coding	- && sp|Q9VVI3|NEDD4_DROME E3 ubiquitin-protein ligase Nedd-4 OS=Drosophila melanogaster OX=7227 GN=Nedd4 PE=1 SV=2 && PF00397:WW domain|PF00632:HECT-domain (ubiquitin-transferase)|PF00168:C2 domain	HECT
TC012176	4290	6352	5409	5375	4424	3049	4979	4607	4085	2577	3363	3395	9217	8316	7232	9318	8636	9021	4087	6561	7274	4346	5856	3107	TC012176	LG9	3898210	3899980	-	1211	protein_coding	- && sp|Q9NLA3|ANO39_PATPE Nucleoplasmin-like protein ANO39 OS=Patiria pectinifera OX=7594 PE=1 SV=1 && PF03066:Nucleoplasmin/nucleophosmin domain	-
TC015791	3059	8818	8931	20628	18928	3249	3654	24	0	2	0	10	1107	12	12713	27	20468	1529	1019	18058	5926	6633	10	47	TC015791	LG6	8253133	8253510	+	378	protein_coding	- && - && -	-
TC012379	4367	5952	6207	3799	4847	5377	5605	7009	4876	5164	5673	5751	5686	5068	5424	5488	5158	5450	5585	7759	6893	6143	6639	4329	TC012379	LG9	5863677	5867186	+	1045	protein_coding	- && sp|Q26499|IM23_SCHHA 23 kDa integral membrane protein OS=Schistosoma haematobium OX=6185 PE=2 SV=1 && PF00335:Tetraspanin family	Tetraspannin
TC005521	6585	4681	5046	5078	5123	5754	5049	7151	6284	5348	4595	4640	5509	5928	5985	8421	5206	6262	4276	5056	5613	5634	5613	5121	TC005521	LG8	11802440	11827163	-	3935	protein_coding	- && sp|Q9VJ79|PDE11_DROME Dual 3',5'-cyclic-AMP and -GMP phosphodiesterase 11 OS=Drosophila melanogaster OX=7227 GN=Pde11 PE=1 SV=4 && PF00233:3'5'-cyclic nucleotide phosphodiesterase|PF01590:GAF domain	GAF
TC014119	6385	6399	6655	5796	7347	5949	5981	6176	5140	4187	4390	3805	5961	5521	5948	5820	5560	6522	3876	6437	5788	4759	5203	4329	TC014119	LG5	5888435	5895185	+	2015	protein_coding	- && sp|Q91YT0|NDUV1_MOUSE NADH dehydrogenase [ubiquinone] flavoprotein 1, mitochondrial OS=Mus musculus OX=10090 GN=Ndufv1 PE=1 SV=1 && PF10589:NADH-ubiquinone oxidoreductase-F iron-sulfur binding region|PF10531:SLBB domain|PF01512:Respiratory-chain NADH dehydrogenase 51 Kd subunit	-
TC003158	6462	6157	7409	5742	6100	5835	4324	6249	4648	4938	4763	4541	4976	4762	5307	5768	4736	5179	4736	6562	6726	6289	6418	5179	TC003158	LG3	1032257	1044788	-	2859	protein_coding	- && sp|Q9R279|CLCN3_CAVPO H(+)/Cl(-) exchange transporter 3 OS=Cavia porcellus OX=10141 GN=CLCN3 PE=2 SV=2 && PF00571:CBS domain|PF00654:Voltage gated chloride channel	Voltage_CLC
TC006530	8610	6106	8368	6128	7954	6336	6307	6558	5178	4258	4200	4734	4285	3871	4926	4329	3990	4778	3880	6719	5997	5549	5403	5097	TC006530	LG8	11051063	11053239	+	2038	protein_coding	- && sp|O62619|KPYK_DROME Pyruvate kinase OS=Drosophila melanogaster OX=7227 GN=PyK PE=2 SV=2 && PF00224:Pyruvate kinase, barrel domain|PF02887:Pyruvate kinase, alpha/beta domain	PK
TC030783	4275	5694	6647	4513	5579	4085	4626	4694	3701	3083	3944	3472	8211	6995	7431	8625	7438	9077	3824	6997	7224	4584	5175	3634	TC030783	LG7	11956194	11960934	-	2051	protein_coding	- && sp|Q9VNE2|PKRA_DROME Protein krasavietz OS=Drosophila melanogaster OX=7227 GN=kra PE=1 SV=1 && PF02020:eIF4-gamma/eIF5/eIF2-epsilon	-
TC031398	6463	5357	6487	4136	6115	6404	6466	7120	6120	5477	4769	5334	5184	4576	4148	5137	3731	5067	4733	7206	5557	6461	5784	5333	TC031398	KQ971410	829041	833039	+	3412	protein_coding	- && sp|B2D0J5|EST6_APIME Venom carboxylesterase-6 OS=Apis mellifera OX=7460 PE=2 SV=1 && PF00135:Carboxylesterase family	COesterase
TC032431	5443	5250	7036	3719	5234	5145	4518	5085	4559	3895	3735	3734	6730	6941	7626	7884	5758	7880	4505	6891	6815	5369	5332	3998	TC032431	LG3	8852430	8868590	+	5388	protein_coding	- && sp|A1Z7T0|PKN_DROME Serine/threonine-protein kinase N OS=Drosophila melanogaster OX=7227 GN=Pkn PE=1 SV=1 && PF00433:Protein kinase C terminal domain|PF00069:Protein kinase domain	Pkinase
TC015284	4340	4672	5843	4277	4857	5231	4949	5803	5790	5999	6069	6075	4635	3754	4048	4489	4463	4168	7685	7297	7484	8091	6832	6231	TC015284	LG6	945339	947993	-	2246	protein_coding	- && sp|W4VS99|NEP_TRILK Neprilysin-1 OS=Trittame loki OX=1295018 PE=1 SV=1 && PF05649:Peptidase family M13|PF01431:Peptidase family M13	-
TC032298	4695	4995	4951	372	331	641	13128	10864	10895	750	264	330	12922	16749	19161	6644	9072	13011	600	893	722	254	619	211	TC032298	LG3	640780	646907	+	1528	protein_coding	- && sp|Q8R1Q3|ANGL7_MOUSE Angiopoietin-related protein 7 OS=Mus musculus OX=10090 GN=Angptl7 PE=2 SV=1 && PF00147:Fibrinogen beta and gamma chains, C-terminal globular domain	Fibrinogen_C
TC013542	4993	5282	6340	3785	4810	4225	5057	6226	4755	3209	3472	3676	6988	6924	7286	7014	6112	8015	4666	7233	7242	5158	6187	4409	TC013542	LG5	8251637	8256933	-	2597	protein_coding	- && sp|P58021|TM9S2_MOUSE Transmembrane 9 superfamily member 2 OS=Mus musculus OX=10090 GN=Tm9sf2 PE=1 SV=1 && PF02990:Endomembrane protein 70	-
TC034439	5214	4213	7234	1472	2640	3405	4203	3919	2771	3038	2805	2618	10261	10517	8521	15813	9507	13932	3022	4965	4048	2992	3531	2194	TC034439	LG9	13463779	13467364	-	2726	protein_coding	- && sp|P08133|ANXA6_HUMAN Annexin A6 OS=Homo sapiens OX=9606 GN=ANXA6 PE=1 SV=3 && PF00191:Annexin	-
TC007813	5570	4930	6418	4239	5530	5732	3691	6289	5497	4664	3845	4705	4567	5570	5413	6320	4266	6672	5430	6908	7895	6141	6353	6118	TC007813	LG4	941468	949166	+	7102	protein_coding	- && sp|Q8MSS1|LVA_DROME Protein lava lamp OS=Drosophila melanogaster OX=7227 GN=lva PE=1 SV=2 && -	-
TC009594	3994	4724	7052	3459	5711	6726	4873	6994	5691	6004	5094	4577	4611	4426	4771	6005	4570	5114	5425	7684	7429	6182	6142	5354	TC009594	LG7	3054437	3061897	+	2872	protein_coding	- && sp|Q920Q8|NS1BP_MOUSE Influenza virus NS1A-binding protein homolog OS=Mus musculus OX=10090 GN=Ivns1abp PE=1 SV=2 && PF00651:BTB/POZ domain|PF01344:Kelch motif	BTB
TC007056	10461	6496	15007	7612	3454	3703	4549	3518	3291	5372	4493	9575	6142	2295	5114	4423	2176	2243	4376	4468	2917	9579	7173	4164	TC007056	LG4	10381205	10382963	-	1657	protein_coding	- && sp|A0A291PQF1|UGT5_DACCO UDP-glycosyltransferase UGT5 OS=Dactylopius coccus OX=765876 GN=UGT5 PE=1 SV=1 && PF00201:UDP-glucoronosyl and UDP-glucosyl transferase	UDPGT
TC001639	5200	4444	5885	4184	4019	3495	3454	5093	4009	3097	3309	3402	7922	7562	7473	10027	6763	8732	4376	6515	7431	5562	5802	4804	TC001639	LGX	1180461	1189182	-	3198	protein_coding	- && sp|Q4R562|ARRB1_MACFA Beta-arrestin-1 OS=Macaca fascicularis OX=9541 GN=ARRB1 PE=2 SV=1 && PF00339:Arrestin (or S-antigen), N-terminal domain|PF02752:Arrestin (or S-antigen), C-terminal domain	-
TC009883	6259	5347	7522	4105	5424	6308	6200	6739	6801	5877	5418	6196	4173	3864	3397	4002	3102	3628	6003	6101	6109	7357	6491	5700	TC009883	LG7	12716829	12722671	-	4239	protein_coding	- && sp|Q95327|MANBA_CAPHI Beta-mannosidase OS=Capra hircus OX=9925 GN=MANBA PE=1 SV=1 && PF17786:Mannosidase Ig/CBM-like domain|PF17753:Ig-fold domain|PF02837:Glycosyl hydrolases family 2, sugar binding domain	-
TC009542	6932	4629	6526	5059	5522	5279	3294	5541	4825	4093	3543	4380	5277	5398	6204	6930	4112	5921	5023	6456	7990	6893	6306	5865	TC009542	LG7	2230877	2238347	+	5269	protein_coding	- && sp|Q5T1R4|ZEP3_HUMAN Transcription factor HIVEP3 OS=Homo sapiens OX=9606 GN=HIVEP3 PE=2 SV=1 && -	-
TC004501	4868	5400	5907	4550	4735	4692	3757	5377	4318	3747	3542	4121	6114	7066	6815	8580	5998	7977	4677	6429	7353	5376	5747	4665	TC004501	LG2	3684548	3691317	-	4568	protein_coding	- && sp|Q8CGF7|TCRG1_MOUSE Transcription elongation regulator 1 OS=Mus musculus OX=10090 GN=Tcerg1 PE=1 SV=2 && PF01846:FF domain|PF00397:WW domain	FF
TC014273	4872	5592	6111	4785	5968	5440	4771	5681	4472	4659	5086	5116	5103	5053	5405	6016	5346	6177	5147	7576	7034	5835	5756	4609	TC014273	LG5	8266020	8269704	+	1664	protein_coding	- && sp|Q99615|DNJC7_HUMAN DnaJ homolog subfamily C member 7 OS=Homo sapiens OX=9606 GN=DNAJC7 PE=1 SV=2 && PF00226:DnaJ domain|PF00515:Tetratricopeptide repeat	DnaJ
TC010908	4008	4682	4383	2887	3181	2651	9166	10452	6867	4743	4821	6278	6598	5811	4140	5486	5207	5522	5579	6759	5100	6214	7432	3499	TC010908	LG5	1492716	1493874	-	916	protein_coding	- && sp|Q00871|CTRB1_PENVA Chymotrypsin BI OS=Penaeus vannamei OX=6689 PE=1 SV=1 && PF00089:Trypsin	Trypsin
TC034002	10100	5017	6537	8004	8068	7189	2580	5646	5202	6336	4439	4871	3145	3986	4247	7131	3238	3754	3061	4791	5763	5589	6283	6477	TC034002	LG8	5506559	5519266	-	4334	protein_coding	- && sp|P05661|MYSA_DROME Myosin heavy chain, muscle OS=Drosophila melanogaster OX=7227 GN=Mhc PE=1 SV=4 && PF02736:Myosin N-terminal SH3-like domain|PF00063:Myosin head (motor domain)	Myosin_head
TC012529	7578	6596	8429	5256	5989	7901	7043	5916	3847	8843	8001	8815	4696	4678	2224	4277	2831	3988	3820	3225	2942	5779	5353	3341	TC012529	LG9	11028175	11029999	+	1636	protein_coding	- && sp|Q99JW2|ACY1_MOUSE Aminoacylase-1 OS=Mus musculus OX=10090 GN=Acy1 PE=1 SV=1 && PF01546:Peptidase family M20/M25/M40|PF07687:Peptidase dimerisation domain	Peptidase_M20
TC010766	6096	3734	4782	2990	4353	4825	3902	4535	4002	4992	3782	3426	7605	7969	8170	10548	6647	7571	4625	6235	5436	5207	5729	4184	TC010766	LGX	4943166	4952973	+	2442	protein_coding	- && sp|Q9ESS0|DUS10_MOUSE Dual specificity protein phosphatase 10 OS=Mus musculus OX=10090 GN=Dusp10 PE=2 SV=2 && PF00581:Rhodanese-like domain|PF00782:Dual specificity phosphatase, catalytic domain	DSPc
TC034177	4053	5703	7714	4334	6673	3823	4128	3904	2991	2030	2127	2060	6804	7949	7800	10726	7586	10966	2767	7192	8086	4945	3634	3265	TC034177	LG8	13700227	13718295	+	3455	protein_coding	- && sp|Q24247|ITA1_DROME Integrin alpha-PS1 OS=Drosophila melanogaster OX=7227 GN=mew PE=1 SV=2 && PF01839:FG-GAP repeat|PF08441:Integrin alpha	FG-GAP
TC006303	7026	6859	7722	9815	8899	7837	5415	5189	4666	4909	5543	6276	3164	2443	2443	3522	3444	2641	5709	5687	5658	5904	6308	4168	TC006303	LG8	6812742	6814371	+	1536	protein_coding	- && sp|Q7TMR0|PCP_MOUSE Lysosomal Pro-X carboxypeptidase OS=Mus musculus OX=10090 GN=Prcp PE=1 SV=2 && PF05577:Serine carboxypeptidase S28	Peptidase_S28
TC005665	4912	5839	5668	4471	5121	3921	4966	4902	4398	3217	3551	3680	7954	7377	7195	8251	6841	8099	3866	6292	6843	4331	5249	4275	TC005665	LG8	9979888	9982069	-	1885	protein_coding	- && sp|K7IM66|EIF3D_NASVI Eukaryotic translation initiation factor 3 subunit D OS=Nasonia vitripennis OX=7425 PE=1 SV=1 && PF05091:Eukaryotic translation initiation factor 3 subunit 7 (eIF-3)	-
TC006600	5280	5039	6581	3278	6164	6017	7165	5193	4522	4750	5455	5891	5109	5374	5309	5755	3857	5522	5000	6532	6774	5670	5977	4986	TC006600	LG8	11784565	11789359	+	1559	protein_coding	- && - && -	-
TC007346	6076	5935	5478	4544	6494	5062	6765	5964	4532	3196	3305	3786	6141	5561	6776	5643	4997	7353	4330	7712	5423	5433	6395	4211	TC007346	LG4	5841049	5842066	-	922	protein_coding	- && sp|P82204|TPIS_BOMMO Triosephosphate isomerase OS=Bombyx mori OX=7091 GN=Tpi PE=1 SV=2 && PF00121:Triosephosphate isomerase	-
TC000462	5602	6466	5524	4853	7011	5729	6556	5662	4456	3910	4089	3998	6213	6375	5973	5946	5990	6747	3866	6789	5434	4427	5184	4134	TC000462	LG2	10998409	10999730	-	1138	protein_coding	- && sp|Q24439|ATPO_DROME ATP synthase subunit O, mitochondrial OS=Drosophila melanogaster OX=7227 GN=ATPsynO PE=2 SV=2 && PF00213:ATP synthase delta (OSCP) subunit	-
TC013328	5975	5580	6415	4868	4996	4140	4019	5056	4419	2874	3098	3293	7195	6860	7119	9001	6529	7711	4005	6259	6806	5348	5070	4201	TC013328	LG5	11063082	11068238	-	2910	protein_coding	- && sp|P16381|DDX3L_MOUSE Putative ATP-dependent RNA helicase Pl10 OS=Mus musculus OX=10090 GN=D1Pas1 PE=1 SV=1 && PF00270:DEAD/DEAH box helicase|PF00271:Helicase conserved C-terminal domain	DEAD
TC013520	5476	4245	4921	4495	5369	5069	4656	5723	4825	4774	4703	5290	5559	5571	4509	6058	3937	5259	5609	7368	7120	6338	7540	6320	TC013520	LG5	8482897	8499283	-	5840	protein_coding	- && sp|P48053|YPD1_CAEEL Uncharacterized protein C05D11.1 OS=Caenorhabditis elegans OX=6239 GN=C05D11.1 PE=4 SV=2 && PF08367:Peptidase M16C associated|PF05193:Peptidase M16 inactive domain|PF08547:Complex I intermediate-associated protein 30 (CIA30)|PF00930:Dipeptidyl peptidase IV (DPP IV) N-terminal region|PF00326:Prolyl oligopeptidase family|PF00675:Insulinase (Peptidase family M16)	-
TC004512	4367	5076	6091	4114	6948	6264	3763	5616	4452	4460	4139	4407	3176	5115	3500	4514	3507	4344	8426	9806	6849	8387	7781	5587	TC004512	LG2	3587648	3594437	-	1738	protein_coding	- && sp|Q8K2C8|GPAT4_MOUSE Glycerol-3-phosphate acyltransferase 4 OS=Mus musculus OX=10090 GN=Gpat4 PE=1 SV=1 && PF01553:Acyltransferase	Acyltransferase
TC033739	4403	4215	6002	4925	5247	4743	3003	4309	3902	4470	5534	4046	5875	5835	5754	5387	7267	6566	5116	7062	9780	6630	5875	4727	TC033739	LG7	12775347	12796379	+	9502	protein_coding	- && sp|Q15262|PTPRK_HUMAN Receptor-type tyrosine-protein phosphatase kappa OS=Homo sapiens OX=9606 GN=PTPRK PE=1 SV=2 && PF00041:Fibronectin type III domain|PF00102:Protein-tyrosine phosphatase	Y_phosphatase
TC015275	3874	5277	4071	5023	5393	4636	5707	6158	4340	3982	4131	4346	7457	7247	5190	6493	6689	5706	4296	7919	5782	5824	6606	4507	TC015275	LG6	1029913	1034202	-	1165	protein_coding	- && sp|A6YLM6|FABP4_CEREL Fatty acid-binding protein, adipocyte OS=Cervus elaphus OX=9860 GN=FABP4 PE=2 SV=1 && PF00061:Lipocalin / cytosolic fatty-acid binding protein family	-
TC014626	5255	5170	6299	4041	5134	5033	5406	5038	4824	4743	5222	4871	5680	4919	5355	6250	5023	5971	4866	6071	6997	5742	6204	5768	TC014626	LG5	12575602	12581278	+	2746	protein_coding	- && - && -	-
TC014321	5956	5757	5754	2450	4126	4483	4988	4406	4089	3984	3806	3946	8526	6777	7275	8088	7200	7057	3403	6360	7212	4816	5443	3784	TC014321	LG5	9036771	9038571	+	1801	protein_coding	- && sp|Q03042|KGP1_DROME cGMP-dependent protein kinase, isozyme 1 OS=Drosophila melanogaster OX=7227 GN=Pkg21D PE=1 SV=2 && PF00069:Protein kinase domain|PF00027:Cyclic nucleotide-binding domain	Pkinase
TC003637	3627	4888	5946	4883	7713	6851	6221	5919	4856	3652	4751	5401	3458	2820	4612	3087	3872	4188	6720	9679	8224	6180	6013	5834	TC003637	LG3	10096872	10113146	+	1578	protein_coding	- && sp|Q68FH4|GALK2_MOUSE N-acetylgalactosamine kinase OS=Mus musculus OX=10090 GN=Galk2 PE=1 SV=1 && PF08544:GHMP kinases C terminal|PF00288:GHMP kinases N terminal domain|PF10509:Galactokinase galactose-binding signature	GHMP_kinases
TC012731	5514	5503	5536	4134	5630	4589	4871	5429	4709	3201	3467	3673	6951	6864	6635	7530	5899	7207	4034	6564	6116	5034	5562	4634	TC012731	LG9	13857612	13862855	+	2546	protein_coding	- && sp|P91928|MIC60_DROME MICOS complex subunit Mic60 OS=Drosophila melanogaster OX=7227 GN=Mitofilin PE=1 SV=4 && PF09731:Mitochondrial inner membrane protein	-
TC013586	5395	4993	6609	4640	5216	4565	3198	5188	4107	3325	2953	3395	5985	6570	7221	8125	5561	7397	4572	6556	7525	5598	5400	4980	TC013586	LGX	3402825	3424672	-	7025	protein_coding	- && sp|Q8IN94|OSA_DROME Trithorax group protein osa OS=Drosophila melanogaster OX=7227 GN=osa PE=1 SV=1 && PF01388:ARID/BRIGHT DNA binding domain|PF12031:SWI/SNF-like complex subunit BAF250/Osa	ARID
TC006108	6323	5184	6252	4123	5234	4833	4718	5803	5076	3783	3937	4322	5688	5750	6101	6667	4835	6737	4569	6376	6213	5499	5943	4914	TC006108	LG8	2514418	2523513	+	3026	protein_coding	- && sp|P22059|OSBP1_HUMAN Oxysterol-binding protein 1 OS=Homo sapiens OX=9606 GN=OSBP PE=1 SV=1 && PF00169:PH domain|PF01237:Oxysterol-binding protein	PH
TC008872	4906	5534	6145	4480	6053	4967	4639	5735	4564	3166	3615	3465	6584	7422	7148	7045	6076	7923	3590	6756	6003	4508	4894	3599	TC008872	LG7	11248880	11251677	+	1681	protein_coding	- && sp|O46629|ECHB_BOVIN Trifunctional enzyme subunit beta, mitochondrial OS=Bos taurus OX=9913 GN=HADHB PE=2 SV=1 && PF00108:Thiolase, N-terminal domain|PF02803:Thiolase, C-terminal domain	Thiolase_N
TC006425	6684	5314	6444	4780	5295	5422	3768	5347	4363	4440	4156	4461	5239	5080	5431	6724	4357	5601	4809	6274	6525	5990	6163	5761	TC006425	LG8	9015944	9022878	+	5271	protein_coding	- && sp|E9Q9R9|DLG5_MOUSE Disks large homolog 5 OS=Mus musculus OX=10090 GN=Dlg5 PE=1 SV=1 && PF00595:PDZ domain	PDZ
TC007992	4668	4949	5544	3979	4973	4776	3982	4932	4228	3598	4139	3806	6497	6721	6727	7987	6134	7304	4346	6896	6649	5201	5792	4494	TC007992	LG4	3542140	3548183	+	2440	protein_coding	- && sp|P46824|KLC_DROME Kinesin light chain OS=Drosophila melanogaster OX=7227 GN=Klc PE=1 SV=1 && PF13424:Tetratricopeptide repeat	-
TC006048	4858	5963	6244	4698	7445	6427	6076	5892	5103	4375	4840	4980	3765	3508	4501	3674	3120	4393	4779	7633	6791	5648	7203	6211	TC006048	LG8	2470149	2476176	-	1798	protein_coding	- && sp|Q96NN9|AIFM3_HUMAN Apoptosis-inducing factor 3 OS=Homo sapiens OX=9606 GN=AIFM3 PE=1 SV=1 && PF00355:Rieske [2Fe-2S] domain|PF14759:Reductase C-terminal|PF07992:Pyridine nucleotide-disulphide oxidoreductase	Pyr_redox_2
TC000930	7976	8939	7161	5636	9108	7420	6924	3730	3066	4592	4946	4911	4091	4266	3553	5485	5036	4923	2451	5970	4520	4365	4149	4718	TC000930	LG2	8617627	8620165	+	1144	protein_coding	- && sp|P34714|SPRC_CAEEL SPARC OS=Caenorhabditis elegans OX=6239 GN=ost-1 PE=1 SV=1 && PF10591:Secreted protein acidic and rich in cysteine Ca binding region|PF09289:Follistatin/Osteonectin-like EGF domain	-
TC008684	5877	4878	7185	3403	3726	4944	5087	4400	4489	4092	6790	3917	7416	8788	5378	7848	6810	5790	3256	5249	5900	3836	5545	3202	TC008684	LG7	13971063	13973226	+	970	protein_coding	- && sp|P70684|PGDH_CAVPO 15-hydroxyprostaglandin dehydrogenase [NAD(+)] OS=Cavia porcellus OX=10141 GN=HPGD PE=2 SV=1 && PF00106:short chain dehydrogenase	adh_short
TC000955	4952	4785	4627	2323	2979	3404	4674	4914	3705	3033	3193	3688	9054	8767	7692	10621	6437	9175	4137	5832	6151	4281	5288	3903	TC000955	LG2	8864515	8866458	+	1705	protein_coding	- && sp|Q170J7|MOEH_AEDAE Moesin/ezrin/radixin homolog 1 OS=Aedes aegypti OX=7159 GN=Moe PE=3 SV=1 && PF09380:FERM C-terminal PH-like domain|PF00373:FERM central domain|PF00769:Ezrin/radixin/moesin family	Band_41
TC009532	7543	4187	7309	4966	7410	6689	3643	5345	3743	4943	3751	3714	5013	5329	4192	7004	3848	5535	4571	5213	4849	5885	6453	6366	TC009532	LG7	1980835	1990369	+	3547	protein_coding	- && sp|Q8K010|OPLA_MOUSE 5-oxoprolinase OS=Mus musculus OX=10090 GN=Oplah PE=1 SV=1 && PF05378:Hydantoinase/oxoprolinase N-terminal region|PF01968:Hydantoinase/oxoprolinase|PF02538:Hydantoinase B/oxoprolinase	Hydantoinase_B
TC008682	3385	3011	3484	1929	3784	2799	3522	3118	1944	2940	3138	2807	6916	7768	6471	13835	9198	8807	5636	6860	4574	8053	8197	5235	TC008682	LG7	13949332	13949776	+	390	protein_coding	- && sp|Q9W1C9|PEB3_DROME Ejaculatory bulb-specific protein 3 OS=Drosophila melanogaster OX=7227 GN=EbpIII PE=2 SV=2 && PF03392:Insect pheromone-binding family, A10/OS-D	-
TC003922	5771	4303	5209	2369	3321	4305	4780	6068	4119	3635	3531	2978	9114	8343	8320	9578	6207	7938	3977	6734	5596	3439	4617	3154	TC003922	LG3	27139688	27153605	+	1444	protein_coding	- && sp|Q95028|LDH_DROME L-lactate dehydrogenase OS=Drosophila melanogaster OX=7227 GN=Ldh PE=2 SV=1 && PF00056:lactate/malate dehydrogenase, NAD binding domain|PF02866:lactate/malate dehydrogenase, alpha/beta C-terminal domain	-
TC032464	3714	5966	4716	3331	3569	5140	5012	4954	3622	3302	3830	5331	6951	6201	6522	6928	5082	7113	4637	9437	8150	4489	5782	3371	TC032464	LG3	11356038	11356910	+	582	protein_coding	- && - && -	-
TC004791	7330	4807	6816	4532	6390	6117	4161	7218	5092	6250	5333	5316	4398	4138	4801	5093	4584	5004	3843	4520	6706	4817	5157	4715	TC004791	LGX	7242924	7260801	+	3256	protein_coding	- && sp|A8J4S9|TREA_APIME Trehalase OS=Apis mellifera OX=7460 PE=1 SV=1 && PF01204:Trehalase	-
TC001862	4912	6397	5215	4552	6152	5447	6813	5474	4088	4102	4689	4742	6265	5575	5586	5137	5594	6029	3662	6788	5393	4455	5857	4119	TC001862	LGX	568145	569040	-	809	protein_coding	- && sp|P12787|COX5A_MOUSE Cytochrome c oxidase subunit 5A, mitochondrial OS=Mus musculus OX=10090 GN=Cox5a PE=1 SV=2 && PF02284:Cytochrome c oxidase subunit Va	-
TC012207	12213	20074	5484	26815	13272	6027	5132	4045	1517	4350	7309	2818	875	2020	6065	126	237	140	37	1572	3011	3478	240	70	TC012207	LG9	4458343	4459585	+	1243	protein_coding	- && - && -	-
TC002287	6744	3399	6793	3572	6665	5145	5663	4523	4173	5283	6179	5376	5577	4760	4304	7196	5251	4964	3501	5234	5024	5366	5148	7063	TC002287	KQ973114	80368	94763	-	2204	protein_coding	- && - && -	-
TC031766	5036	4628	5775	4523	5095	4730	3932	5400	4307	3825	3817	3938	5693	6278	6389	7792	5260	7232	4669	6229	6584	5383	5361	4683	TC031766	KQ972669	90179	158878	-	7536	protein_coding	- && sp|O55047|TLK2_MOUSE Serine/threonine-protein kinase tousled-like 2 OS=Mus musculus OX=10090 GN=Tlk2 PE=1 SV=2 && PF00069:Protein kinase domain	Pkinase
TC015083	545	1577	579	752	1146	841	3207	4508	1935	1786	1185	2378	19143	8508	4620	5536	7661	2963	12299	18651	9213	7561	7009	2843	TC015083	LG6	3528408	3529444	-	936	protein_coding	- && sp|Q16651|PRSS8_HUMAN Prostasin OS=Homo sapiens OX=9606 GN=PRSS8 PE=1 SV=1 && PF00089:Trypsin	Trypsin
TC015096	14186	5844	6112	6797	5763	4507	4281	4535	4361	3218	2883	3220	5405	4856	5929	5006	3979	4914	4552	6863	5032	5323	5269	3553	TC015096	LG6	3356730	3372514	-	3635	protein_coding	- && sp|P53396|ACLY_HUMAN ATP-citrate synthase OS=Homo sapiens OX=9606 GN=ACLY PE=1 SV=3 && PF00549:CoA-ligase|PF16114:ATP citrate lyase citrate-binding|PF02629:CoA binding domain|PF08442:ATP-grasp domain|PF00285:Citrate synthase, C-terminal domain	Citrate_synt
TC001742	4908	5053	6085	3007	4959	4964	4753	6020	4628	4134	4567	4580	5021	4956	5701	5471	4759	5842	5194	8404	7359	5645	5671	4684	TC001742	LGX	8156137	8160954	-	2570	protein_coding	- && - && PF13855:Leucine rich repeat	-
TC000418	5172	4143	4103	3935	4536	4572	4698	5239	3957	4639	5500	4589	5612	5921	4862	7484	7041	4810	4191	6523	6414	7648	6174	4517	TC000418	LG2	11707832	11709819	-	1484	protein_coding	- && - && -	-
TC031481	3782	4592	5736	6910	6029	5022	3580	4302	3027	4402	3873	2876	6997	4292	7556	5774	8741	4923	4883	7213	8925	5185	4300	3239	TC031481	LGX	1305839	1312734	+	2328	protein_coding	- && - && PF07716:Basic region leucine zipper	bZIP_2
TC033217	4760	4261	5161	3830	5695	5186	4034	5463	4783	4629	4991	5077	5953	4964	4984	6618	4868	5616	4527	6169	6228	5808	6503	5984	TC033217	LG5	13217196	13228840	+	3760	protein_coding	- && sp|Q91WG5|AAKG2_MOUSE 5'-AMP-activated protein kinase subunit gamma-2 OS=Mus musculus OX=10090 GN=Prkag2 PE=1 SV=2 && PF00571:CBS domain	CBS
TC032700	5549	3997	5055	3536	5829	4929	4756	4902	2864	4865	5643	5462	6937	5624	4806	9604	6802	6657	4124	5306	4133	4306	5719	4647	TC032700	LG3	31302144	31309051	+	1472	protein_coding	- && sp|Q1NZ26|YSMU_CAEEL Uncharacterized protein F13E9.13, mitochondrial OS=Caenorhabditis elegans OX=6239 GN=F13E9.13 PE=3 SV=1 && PF03437:BtpA family	-
TC013241	8246	5796	7389	5704	6078	5530	4197	5048	4116	3681	3174	3550	4862	4814	5941	5996	4034	5004	3988	5866	5985	6273	5057	5553	TC013241	LG5	11622592	11650409	-	3899	protein_coding	- && sp|Q9YIB9|HIF1A_CHICK Hypoxia-inducible factor 1-alpha OS=Gallus gallus OX=9031 GN=HIF1A PE=2 SV=2 && -	-
TC015079	4107	3817	5039	4121	4984	4215	4646	4146	3082	4276	5385	5150	6700	5683	4939	9404	7645	6724	4248	6562	5808	5460	5237	4437	TC015079	LG6	3661123	3669484	-	1346	protein_coding	- && sp|Q95RA9|GILT1_DROME GILT-like protein 1 OS=Drosophila melanogaster OX=7227 GN=GILT1 PE=1 SV=1 && PF03227:Gamma interferon inducible lysosomal thiol reductase (GILT)	-
TC034718	4964	4319	6152	3744	5609	5416	3268	5756	4697	4206	3753	4921	3733	4642	4758	5666	3622	6110	5615	7074	8044	6526	6330	6668	TC034718	LG6	389176	398456	+	3527	protein_coding	- && - && -	-
TC012347	5202	5376	6968	7188	7054	5381	3379	4514	3495	3847	3316	3394	3747	4870	4728	6990	4620	5256	3700	7212	8223	7453	4997	4594	TC012347	LG9	5229225	5261837	+	5685	protein_coding	- && sp|Q7T163|KDISB_DANRE Kinase D-interacting substrate of 220 kDa B OS=Danio rerio OX=7955 GN=kidins220b PE=1 SV=3 && PF07693:KAP family P-loop domain|PF12796:Ankyrin repeats (3 copies)|PF13857:Ankyrin repeats (many copies)	-
TC001570	6525	5538	5469	3249	5207	4067	6465	7570	6230	2711	3320	3718	5570	5273	7046	4745	4914	7330	3794	6913	6326	4529	4980	4014	TC001570	LG3	3576570	3578666	-	1650	protein_coding	- && sp|Q5XI41|TRAM1_RAT Translocating chain-associated membrane protein 1 OS=Rattus norvegicus OX=10116 GN=Tram1 PE=1 SV=3 && PF03798:TLC domain|PF08390:TRAM1-like protein	LAG1
TC030667	4257	5827	4744	3245	4057	3122	4673	4116	3317	2271	2814	3081	9162	8431	8610	9862	7460	9521	3410	6059	5557	3742	4962	3182	TC030667	LG3	9284253	9285553	-	1248	protein_coding	- && sp|P40423|SQH_DROME Myosin regulatory light chain sqh OS=Drosophila melanogaster OX=7227 GN=sqh PE=1 SV=1 && PF13405:EF-hand domain	-
TC010587	6218	5419	6239	4922	6415	5758	5315	5371	4704	3911	3767	3579	5940	5951	5568	5760	5388	5897	3527	5514	5809	4684	4905	4824	TC010587	LG7	5364565	5368343	+	2037	protein_coding	- && sp|Q9D2G2|ODO2_MOUSE Dihydrolipoyllysine-residue succinyltransferase component of 2-oxoglutarate dehydrogenase complex, mitochondrial OS=Mus musculus OX=10090 GN=Dlst PE=1 SV=1 && PF00364:Biotin-requiring enzyme|PF00198:2-oxoacid dehydrogenases acyltransferase (catalytic domain)	Biotin_lipoyl
TC000630	4242	4975	4770	3883	5454	5695	4677	5670	4126	5123	5769	6041	4421	4297	4533	4818	4628	4734	5150	7224	6511	6327	6115	5997	TC000630	LG2	8850645	8853483	-	1532	protein_coding	- && - && -	-
TC006730	4282	5716	5560	3949	4850	4011	5705	4818	4187	3083	3636	3849	7139	6631	6515	6156	6363	6988	4291	7442	6441	4512	5274	3766	TC006730	LG8	13449984	13452066	+	1164	protein_coding	- && sp|Q9TU03|GDIR2_BOVIN Rho GDP-dissociation inhibitor 2 OS=Bos taurus OX=9913 GN=ARHGDIB PE=2 SV=3 && PF02115:RHO protein GDP dissociation inhibitor	-
TC007584	4645	3761	4642	3485	3613	4452	3288	4085	3069	3912	3829	3439	7575	7905	5851	10800	5846	6836	4607	6135	5898	5402	6756	4993	TC007584	LG4	2770697	2777972	-	4625	protein_coding	- && sp|P17948|VGFR1_HUMAN Vascular endothelial growth factor receptor 1 OS=Homo sapiens OX=9606 GN=FLT1 PE=1 SV=2 && PF07679:Immunoglobulin I-set domain|PF07714:Protein tyrosine kinase|PF00047:Immunoglobulin domain	Pkinase_Tyr
TC004634	3521	4813	6043	2849	5084	4543	4601	5723	4698	3683	3905	3402	7036	7507	6257	6567	5412	7195	3705	6792	6236	4597	5731	4107	TC004634	LGX	4191621	4196028	+	2390	protein_coding	- && sp|P49748|ACADV_HUMAN Very long-chain specific acyl-CoA dehydrogenase, mitochondrial OS=Homo sapiens OX=9606 GN=ACADVL PE=1 SV=1 && PF02771:Acyl-CoA dehydrogenase, N-terminal domain|PF02770:Acyl-CoA dehydrogenase, middle domain|PF00441:Acyl-CoA dehydrogenase, C-terminal domain	-
TC032080	5569	5059	6177	4605	5573	4694	3882	4533	3610	3189	3496	3342	6439	5489	5732	7335	5617	6317	4123	6516	7523	5147	5719	4128	TC032080	LG2	6964210	6982546	-	2911	protein_coding	- && sp|Q7JUR6|GDAP2_DROME Protein GDAP2 homolog OS=Drosophila melanogaster OX=7227 GN=Gdap2 PE=2 SV=1 && PF01661:Macro domain|PF13716:Divergent CRAL/TRIO domain	A1pp
TC000641	6011	5842	6248	3836	5211	4068	4884	5468	4616	2724	3055	3263	5641	6094	6674	6755	5219	7754	3856	6573	6459	4580	4756	4010	TC000641	LG2	8629199	8633865	-	3017	protein_coding	- && sp|Q29G21|COPB_DROPS Coatomer subunit beta OS=Drosophila pseudoobscura pseudoobscura OX=46245 GN=betaCOP PE=3 SV=2 && PF14806:Coatomer beta subunit appendage platform|PF07718:Coatomer beta C-terminal region|PF01602:Adaptin N terminal region	-
TC013626	4357	4837	5488	3761	4682	5217	4482	5846	4666	4531	4845	4974	4832	4253	5356	5072	4812	4905	5245	7371	7195	6036	5935	4868	TC013626	LGX	2938309	2942925	-	2343	protein_coding	- && sp|Q8T0G4|CONU_DROME Rho GTPase-activating protein conundrum OS=Drosophila melanogaster OX=7227 GN=conu PE=1 SV=1 && PF00620:RhoGAP domain	RhoGAP
TC033919	4681	4178	4947	5354	6629	6458	5079	8058	6061	7543	8085	7925	2536	1233	1733	1590	2274	1403	6744	6541	6581	7658	5054	5195	TC033919	LG8	639148	645119	-	2107	protein_coding	- && sp|P35502|ESTF_MYZPE Esterase FE4 OS=Myzus persicae OX=13164 PE=1 SV=1 && PF00135:Carboxylesterase family	COesterase
TC002471	5215	5070	5120	3341	4001	3565	4496	5412	4635	3226	3428	3625	7302	7004	7790	6553	5874	7449	4414	6173	5677	4676	5628	3758	TC002471	LG3	27824115	27826655	-	2541	protein_coding	- && sp|O00391|QSOX1_HUMAN Sulfhydryl oxidase 1 OS=Homo sapiens OX=9606 GN=QSOX1 PE=1 SV=3 && PF18108:QSOX Trx-like domain|PF18371:Flavin adenine dinucleotide (FAD)-dependent sulfhydryl oxidase|PF00085:Thioredoxin|PF04777:Erv1 / Alr family	Evr1_Alr
TC010048	3050	3523	4880	6839	10309	7801	2373	4324	2901	9176	4848	8469	2535	1955	562	2230	2070	835	11037	6912	5415	9665	7757	3938	TC010048	LG7	9814138	9816151	-	1721	protein_coding	- && sp|Q5RC84|HEXA_PONAB Beta-hexosaminidase subunit alpha OS=Pongo abelii OX=9601 GN=HEXA PE=3 SV=1 && PF00728:Glycosyl hydrolase family 20, catalytic domain|PF14845:beta-acetyl hexosaminidase like	Glyco_hydro_20
TC033679	4261	4526	4398	2725	4413	4681	4895	5283	4314	4869	6223	5716	5205	4689	4365	4986	4831	5135	5725	7641	6313	5207	7093	5793	TC033679	LG7	7273333	7277599	-	2582	protein_coding	- && - && -	-
TC014245	7984	5173	5441	4822	6229	5410	5864	8520	6525	4302	4380	4024	3733	4671	5290	4485	2790	4776	3740	5422	4978	5165	4976	4580	TC014245	LGX	3638606	3642159	+	2332	protein_coding	- && sp|Q7KML2|ACOX1_DROME Probable peroxisomal acyl-coenzyme A oxidase 1 OS=Drosophila melanogaster OX=7227 GN=CG5009 PE=1 SV=1 && PF14749:Acyl-coenzyme A oxidase N-terminal|PF02770:Acyl-CoA dehydrogenase, middle domain|PF01756:Acyl-CoA oxidase	-
TC004502	4202	7922	6575	6632	6318	4833	9047	12654	9628	4371	3065	2759	4677	2962	4146	4338	5256	4391	3477	3764	4918	2256	3548	1521	TC004502	LG2	3681994	3683427	-	1389	protein_coding	- && - && PF01223:DNA/RNA non-specific endonuclease	-
TC034303	4090	4036	4697	4033	3992	4530	3984	6144	4766	4027	4832	4335	5519	6026	5959	5651	5224	6135	5110	6822	6505	5383	6476	4977	TC034303	LG9	5557436	5567865	+	3472	protein_coding	- && sp|Q26614|FGFR_STRPU Fibroblast growth factor receptor OS=Strongylocentrotus purpuratus OX=7668 GN=FGFR PE=2 SV=1 && PF07714:Protein tyrosine kinase	Pkinase_Tyr
TC014560	5393	4846	6140	3967	4568	4415	3937	5243	4422	3113	2957	3559	5490	6449	6227	7404	4765	6949	4516	6470	6776	4718	5780	5094	TC014560	LG5	11775461	11784011	+	6627	protein_coding	- && sp|Q9VW47|MED12_DROME Mediator of RNA polymerase II transcription subunit 12 OS=Drosophila melanogaster OX=7227 GN=kto PE=1 SV=2 && PF09497:Transcription mediator complex subunit Med12|PF12145:Eukaryotic Mediator 12 subunit domain	-
TC011289	5343	5381	5478	3935	5045	4820	5677	5730	4517	3973	3955	4286	5471	5567	5444	6275	5314	6291	4049	6589	5778	4981	5148	3943	TC011289	LG10	2247622	2256066	+	1322	protein_coding	- && sp|Q9CQC9|SAR1B_MOUSE GTP-binding protein SAR1b OS=Mus musculus OX=10090 GN=Sar1b PE=1 SV=1 && PF00025:ADP-ribosylation factor family	Arf
TC015429	5917	5146	5628	5052	5317	5059	5013	6561	5569	4083	4288	3991	5130	5321	4918	5077	4084	5223	4274	5882	5911	5658	5313	4314	TC015429	LG6	777331	780146	+	1799	protein_coding	- && sp|Q9VCY8|ADRL_DROME Adiponectin receptor protein OS=Drosophila melanogaster OX=7227 GN=AdipoR PE=1 SV=2 && PF03006:Haemolysin-III related	-
TC011920	5871	6042	5588	3612	4601	4296	5292	4052	3308	3702	4087	3554	6863	5807	5631	5643	5119	5316	4732	7145	6910	5453	6073	3720	TC011920	LG9	11644903	11647206	-	2066	protein_coding	- && sp|O95394|AGM1_HUMAN Phosphoacetylglucosamine mutase OS=Homo sapiens OX=9606 GN=PGM3 PE=1 SV=1 && PF02878:Phosphoglucomutase/phosphomannomutase, alpha/beta/alpha domain I|PF00408:Phosphoglucomutase/phosphomannomutase, C-terminal domain	-
TC005366	5411	5410	5182	3644	4909	4406	4691	4980	4031	3590	4100	4188	6349	6110	6321	7509	5602	6565	3682	6000	6073	4589	5047	3838	TC005366	LG8	14027121	14031468	-	1669	protein_coding	- && sp|P62714|PP2AB_HUMAN Serine/threonine-protein phosphatase 2A catalytic subunit beta isoform OS=Homo sapiens OX=9606 GN=PPP2CB PE=1 SV=1 && PF00149:Calcineurin-like phosphoesterase	Metallophos
TC010646	5733	5775	5135	3665	5100	4657	4823	5309	4215	3483	3401	3645	5837	6434	5316	6276	4066	6654	4950	7113	6195	5163	5118	4124	TC010646	LG9	8175979	8181284	+	2462	protein_coding	- && sp|Q32PI5|2AAA_BOVIN Serine/threonine-protein phosphatase 2A 65 kDa regulatory subunit A alpha isoform OS=Bos taurus OX=9913 GN=PPP2R1A PE=1 SV=1 && -	-
TC015993	2769	4705	9910	3890	5917	2880	4690	3529	2483	4625	3849	2492	12782	7554	8210	4808	10244	5012	4336	6807	4506	1935	3198	1001	TC015993	LG8	218410	226981	+	1655	protein_coding	- && sp|Q2F5L3|GLYC_BOMMO Serine hydroxymethyltransferase OS=Bombyx mori OX=7091 GN=692975 PE=1 SV=1 && PF00464:Serine hydroxymethyltransferase	SHMT
TC032906	4144	3486	3227	8055	8368	6519	2415	7196	4482	9486	7790	10507	1117	1952	2306	2344	2405	3353	5252	4462	6365	6029	4523	6050	TC032906	LG4	11297832	11303801	-	1880	protein_coding	- && sp|Q23498|ASM2_CAEEL Sphingomyelin phosphodiesterase 2 OS=Caenorhabditis elegans OX=6239 GN=asm-2 PE=1 SV=3 && PF00149:Calcineurin-like phosphoesterase	Metallophos
TC008057	4595	3276	2971	3492	3697	2897	2597	3403	2894	1821	1898	1799	9214	9578	9578	15572	9194	9198	2203	6565	4821	5044	3354	2115	TC008057	LG4	4410032	4411545	+	1029	protein_coding	- && - && PF03036:Perilipin family	Perilipin
TC031024	6535	4342	6669	4484	4916	4879	2730	5156	4222	3297	2618	3195	4649	5946	6641	8202	4452	7012	4043	5884	6971	4978	4978	4956	TC031024	LG3	1345470	1365297	-	11222	protein_coding	- && sp|Q8BKX6|SMG1_MOUSE Serine/threonine-protein kinase SMG1 OS=Mus musculus OX=10090 GN=Smg1 PE=1 SV=3 && PF02260:FATC domain|PF15785:Serine/threonine-protein kinase smg-1|PF00454:Phosphatidylinositol 3- and 4-kinase	PI3_PI4_kinase
TC013202	4950	4567	5431	3757	4519	4532	4691	5404	4079	4405	4766	4839	5424	4830	4785	5566	4496	5069	4667	6772	6307	5791	6318	5223	TC013202	LG5	12342455	12345332	-	2266	protein_coding	- && sp|Q0KHV6|PINK1_DROME Serine/threonine-protein kinase Pink1, mitochondrial OS=Drosophila melanogaster OX=7227 GN=Pink1 PE=1 SV=1 && PF00069:Protein kinase domain	Pkinase
TC001959	3145	4865	5357	3979	5689	4388	5658	6247	3627	5173	5082	6720	4799	4621	4416	4490	5024	3621	5246	6339	8421	4686	5438	4098	TC001959	LG3	19222109	19224756	+	906	protein_coding	- && - && -	-
TC013110	4859	5407	5701	4863	5000	4243	4245	4535	3892	3364	3950	4276	6095	5159	6153	6507	5908	5947	4011	6314	5120	4604	6255	4405	TC013110	LG5	13638680	13640319	-	1233	protein_coding	- && sp|Q9H3K2|GHITM_HUMAN Growth hormone-inducible transmembrane protein OS=Homo sapiens OX=9606 GN=GHITM PE=1 SV=2 && PF01027:Inhibitor of apoptosis-promoting Bax1	-
TC014862	5679	4546	5518	4223	4320	3745	3252	4825	4187	2877	2669	3012	6382	6383	6640	8185	5475	7772	4168	5988	6679	4834	4897	4465	TC014862	LG6	9596165	9617566	-	5721	protein_coding	- && sp|Q95JN5|AT133_MACFA Polyamine-transporting ATPase 13A3 OS=Macaca fascicularis OX=9541 GN=ATP13A3 PE=2 SV=3 && PF00122:E1-E2 ATPase|PF00702:haloacid dehalogenase-like hydrolase|PF12409:P5-type ATPase cation transporter	E1-E2_ATPase
TC004489	5533	5040	6972	3992	4703	3848	4371	4953	4078	3265	3302	3347	7429	6517	5628	8237	5957	6642	3432	5343	5705	4000	4357	3900	TC004489	LG2	3809491	3814978	-	2462	protein_coding	- && sp|Q9VPH7|ERF1_DROME Eukaryotic peptide chain release factor subunit 1 OS=Drosophila melanogaster OX=7227 GN=eRF1 PE=1 SV=2 && PF03463:eRF1 domain 1|PF03464:eRF1 domain 2|PF03465:eRF1 domain 3	-
TC031099	4243	4883	4422	4501	6475	4936	4944	3664	2873	3690	4272	4291	5332	4813	4192	7661	7188	5025	4003	7869	6110	5169	5706	4289	TC031099	LG4	2914299	2917076	-	1405	protein_coding	- && sp|Q93113|GST1D_ANOGA Glutathione S-transferase 1, isoform D OS=Anopheles gambiae OX=7165 GN=GstD1 PE=1 SV=1 && PF00043:Glutathione S-transferase, C-terminal domain|PF13417:Glutathione S-transferase, N-terminal domain	GST_C
TC033980	4877	5312	5933	3308	4351	4081	3994	5213	4447	3381	3399	3503	6016	6391	6376	6658	5144	7163	4162	6526	6661	4661	4975	3949	TC033980	LG8	4241978	4261351	-	3442	protein_coding	- && sp|A1Z9X0|APKC_DROME Atypical protein kinase C OS=Drosophila melanogaster OX=7227 GN=aPKC PE=1 SV=1 && PF00564:PB1 domain|PF00069:Protein kinase domain|PF00130:Phorbol esters/diacylglycerol binding domain (C1 domain)	Pkinase
TC001372	6996	3764	5467	3058	3790	4221	2844	5013	4549	3701	2303	2834	6164	7553	7255	11234	4976	8105	3522	4791	5676	4303	4349	3957	TC001372	LG2	15138961	15149478	+	8376	protein_coding	- && sp|Q8C170|MYO9A_MOUSE Unconventional myosin-IXa OS=Mus musculus OX=10090 GN=Myo9a PE=1 SV=2 && PF00063:Myosin head (motor domain)|PF00130:Phorbol esters/diacylglycerol binding domain (C1 domain)|PF00620:RhoGAP domain|PF00788:Ras association (RalGDS/AF-6) domain	Myosin_head
TC002346	4422	5347	6095	4437	5405	4696	3663	5367	4438	3406	3314	3669	4677	5211	5854	5724	4777	6439	4698	6948	7229	5175	5212	4180	TC002346	KQ973453	91733	101622	-	3859	protein_coding	- && sp|Q8N8U2|CDYL2_HUMAN Chromodomain Y-like protein 2 OS=Homo sapiens OX=9606 GN=CDYL2 PE=1 SV=2 && PF00378:Enoyl-CoA hydratase/isomerase	ECH
TC005664	5619	4812	5173	3190	4153	3432	5809	5086	4473	3327	3592	4762	6353	5690	6019	5748	4749	6639	4540	6254	6273	5200	5681	3782	TC005664	LG8	9982651	9985259	-	1469	protein_coding	- && sp|Q8N8V4|ANS4B_HUMAN Ankyrin repeat and SAM domain-containing protein 4B OS=Homo sapiens OX=9606 GN=ANKS4B PE=1 SV=2 && PF00536:SAM domain (Sterile alpha motif)|PF12796:Ankyrin repeats (3 copies)	SAM_1
TC007791	4268	5354	5670	4124	4545	2843	4387	4740	4232	2194	2653	2783	7711	7249	6779	8341	6942	7973	3438	5829	6625	3908	4319	3327	TC007791	LG4	3543	6404	-	1856	protein_coding	- && sp|Q9NB32|TCPD_OCHTR T-complex protein 1 subunit delta OS=Ochlerotatus triseriatus OX=7162 PE=2 SV=1 && PF00118:TCP-1/cpn60 chaperonin family	-
TC011558	4146	4126	4864	2801	4399	5895	4208	6126	5183	5300	5214	4951	4284	4385	4406	4800	3760	4829	5553	7094	7129	5425	6059	4904	TC011558	KQ971866	75983	79406	+	3318	protein_coding	- && sp|Q86UW6|N4BP2_HUMAN NEDD4-binding protein 2 OS=Homo sapiens OX=9606 GN=N4BP2 PE=1 SV=2 && PF13671:AAA domain|PF08590:Domain of unknown function (DUF1771)	-
TC015540	7657	7104	7178	5839	8803	5581	7149	4707	3914	2695	2505	3320	4245	3622	4785	3896	4155	5157	3526	7322	4363	4579	4663	3059	TC015540	LG6	2072235	2076865	+	1537	protein_coding	- && sp|Q01604|PGK_DROME Phosphoglycerate kinase OS=Drosophila melanogaster OX=7227 GN=Pgk PE=2 SV=2 && PF00162:Phosphoglycerate kinase	-
TC008921	5547	5192	6978	5368	5315	4468	3573	3638	3144	3101	3424	3493	5884	4762	6279	6324	5701	6458	3932	5652	6566	5549	4969	4423	TC008921	LG7	11911696	11921369	+	3519	protein_coding	- && sp|Q01433|AMPD2_HUMAN AMP deaminase 2 OS=Homo sapiens OX=9606 GN=AMPD2 PE=1 SV=2 && PF00962:Adenosine/AMP deaminase	-
TC013545	4693	4944	5661	4261	5474	4726	3943	5869	5199	3000	2948	2888	5095	5725	7027	6494	4868	7294	4056	6164	6476	4633	4480	3778	TC013545	LG5	8226890	8238483	-	7116	protein_coding	- && sp|Q09332|UGGG_DROME UDP-glucose:glycoprotein glucosyltransferase OS=Drosophila melanogaster OX=7227 GN=Uggt PE=1 SV=2 && PF18400:Thioredoxin-like domain|PF18401:Thioredoxin-like domain|PF18403:Thioredoxin-like domain|PF18402:Thioredoxin-like domain|PF06427:UDP-glucose:Glycoprotein Glucosyltransferase|PF18404:Glucosyltransferase 24	-
TC006477	5068	4387	6257	4346	4904	4152	2776	4449	3831	2994	2370	2818	5623	6605	6939	8919	5569	8229	3738	5571	6491	4540	4777	4276	TC006477	LG8	10241850	10260592	+	8365	protein_coding	- && sp|Q8WYB5|KAT6B_HUMAN Histone acetyltransferase KAT6B OS=Homo sapiens OX=9606 GN=KAT6B PE=1 SV=3 && PF01853:MOZ/SAS family|PF00538:linker histone H1 and H5 family|PF17772:MYST family zinc finger domain	MOZ_SAS
TC012117	5229	4991	5865	3603	4791	4547	3928	5000	4145	3250	3533	3791	5648	5798	6286	6573	4795	6050	4282	6276	6317	5255	5402	4270	TC012117	LG9	5532009	5543056	-	3119	protein_coding	- && sp|O43747|AP1G1_HUMAN AP-1 complex subunit gamma-1 OS=Homo sapiens OX=9606 GN=AP1G1 PE=1 SV=5 && PF01602:Adaptin N terminal region|PF02883:Adaptin C-terminal domain	-
TC010796	4608	4824	5533	3389	5454	4706	4154	4531	3597	4110	4379	3949	5749	5304	4628	6423	4579	5583	4015	7002	6263	5641	6534	4595	TC010796	LGX	5597058	5623043	+	2096	protein_coding	- && sp|Q58DD4|SDC2_BOVIN Syndecan-2 OS=Bos taurus OX=9913 GN=SDC2 PE=2 SV=1 && PF01034:Syndecan domain	-
TC012080	4620	5026	5500	3477	4346	3963	4489	4593	3775	3295	3596	3322	5862	5833	5789	6808	5267	6577	4678	6574	6411	5499	5797	4309	TC012080	LG9	6343906	6404955	-	2732	protein_coding	- && sp|Q28HE9|CELF1_XENTR CUGBP Elav-like family member 1 OS=Xenopus tropicalis OX=8364 GN=celf1 PE=2 SV=1 && PF00076:RNA recognition motif. (a.k.a. RRM, RBD, or RNP domain)	RRM_1
TC009844	5027	4756	6923	4763	5512	5838	3003	5087	3703	4831	5039	4432	3688	4354	4628	4883	3783	4269	4552	6676	7186	5704	5523	4999	TC009844	LG7	8973617	8979501	+	5421	protein_coding	- && sp|Q9VN93|CPR1_DROME Putative cysteine proteinase CG12163 OS=Drosophila melanogaster OX=7227 GN=CG12163 PE=2 SV=2 && PF08246:Cathepsin propeptide inhibitor domain (I29)|PF00031:Cystatin domain|PF00112:Papain family cysteine protease	Peptidase_C1
TC009491	4909	4639	5360	3643	4499	4196	3395	4687	3999	3264	3201	3434	5643	6074	6311	7095	5187	6757	4330	6093	6990	5103	5843	4482	TC009491	LG7	350898	354404	-	3456	protein_coding	- && sp|Q7KMJ6|NITO_DROME RNA-binding protein spenito OS=Drosophila melanogaster OX=7227 GN=nito PE=1 SV=1 && PF07744:SPOC domain|PF00076:RNA recognition motif. (a.k.a. RRM, RBD, or RNP domain)	RRM_1
TC004717	3714	4130	5508	3630	4514	4875	3871	4826	3873	4278	4204	4101	5387	5423	6094	6973	5417	6122	4303	6219	6552	5295	5253	4366	TC004717	LGX	4506885	4513893	-	3187	protein_coding	- && sp|P98175|RBM10_HUMAN RNA-binding protein 10 OS=Homo sapiens OX=9606 GN=RBM10 PE=1 SV=3 && PF01585:G-patch domain|PF17780:OCRE domain|PF00076:RNA recognition motif. (a.k.a. RRM, RBD, or RNP domain)	G-patch
TC010355	5741	6029	3920	815	1652	3438	3680	3798	3581	2474	2920	2244	7758	9253	9310	10629	5869	8398	3732	7385	4355	3672	5219	3040	TC010355	LG3	24163805	24164928	-	1072	protein_coding	- && sp|Q32QL6|GPX4_CALJA Phospholipid hydroperoxide glutathione peroxidase OS=Callithrix jacchus OX=9483 GN=GPX4 PE=2 SV=2 && PF00255:Glutathione peroxidase	GSHPx
TC007397	4188	5355	5906	4542	5629	3654	4613	5522	4484	2105	2458	2539	5744	5948	7187	6523	6017	7924	3332	6562	6769	4402	4280	3171	TC007397	LG4	5063429	5067161	-	2436	protein_coding	- && sp|P35565|CALX_RAT Calnexin OS=Rattus norvegicus OX=10116 GN=Canx PE=1 SV=1 && PF00262:Calreticulin family	-
TC007515	4698	4508	5207	2859	4489	4413	4262	4591	3802	3231	3423	3406	5961	5746	5682	5781	4900	6635	4845	7749	6520	5303	6224	4354	TC007515	LG4	3463481	3471568	-	2056	protein_coding	- && sp|Q4V920|PACN1_DANRE Protein kinase C and casein kinase substrate in neurons protein 1 OS=Danio rerio OX=7955 GN=pacsin1b PE=1 SV=1 && PF00611:Fes/CIP4, and EFC/F-BAR homology domain|PF14604:Variant SH3 domain	-
TC007481	3253	3460	3348	3988	3705	6360	2868	5083	2352	6559	5941	3893	5645	5187	5956	4938	5926	4329	5159	7448	5608	4329	6764	6474	TC007481	LG4	3882408	3892853	-	3789	protein_coding	- && sp|Q9H0K1|SIK2_HUMAN Serine/threonine-protein kinase SIK2 OS=Homo sapiens OX=9606 GN=SIK2 PE=1 SV=1 && PF00069:Protein kinase domain	Pkinase
TC000326	1338	6246	2275	563	2887	1135	2944	6052	5438	5528	5172	1544	18344	10708	8624	15901	10344	9005	645	568	604	958	1441	270	TC000326	LG2	13021891	13025588	-	1017	protein_coding	- && sp|Q7K0S9|GLIS2_DROME Zinc finger protein GLIS2 homolog OS=Drosophila melanogaster OX=7227 GN=sug PE=2 SV=1 && -	-
TC000192	6000	4703	5556	4236	4600	4060	3656	5126	4311	3157	2993	3223	5900	6016	6460	7426	5045	6800	3980	5609	6214	4682	4552	4224	TC000192	LG2	14922095	14927062	-	4303	protein_coding	- && sp|Q9VYS3|RENT1_DROME Regulator of nonsense transcripts 1 homolog OS=Drosophila melanogaster OX=7227 GN=Upf1 PE=1 SV=2 && PF13087:AAA domain|PF18141:Domain of unknown function (DUF5599)|PF13086:AAA domain|PF09416:RNA helicase (UPF2 interacting domain)	-
TC001108	7884	6096	8294	3687	4704	5360	4337	6822	4512	3226	2767	2447	3898	5399	8853	5032	3116	5710	3441	5515	4752	4171	4907	3577	TC001108	LG2	11056172	11062496	+	5337	protein_coding	- && sp|B3DLA6|DICER_XENTR Endoribonuclease Dicer OS=Xenopus tropicalis OX=8364 GN=dicer1 PE=2 SV=2 && PF02170:PAZ domain|PF03368:Dicer dimerisation domain|PF00271:Helicase conserved C-terminal domain|PF04851:Type III restriction enzyme, res subunit|PF00636:Ribonuclease III domain	Ribonuclease_3
TC005344	4939	4910	4847	10384	9055	6620	3498	4838	2919	5349	3542	3299	5405	3522	3811	3728	3892	2111	5633	5401	5159	6090	4638	4695	TC005344	LG8	14247633	14251978	-	1580	protein_coding	- && sp|Q9VFP2|RDX_DROME Protein roadkill OS=Drosophila melanogaster OX=7227 GN=rdx PE=1 SV=2 && PF00651:BTB/POZ domain	BTB
TC002925	6409	4382	3543	4083	3511	2461	3662	3228	2325	2614	2609	2400	9524	9626	6549	11917	8620	8153	3086	4433	4612	3303	3881	3027	TC002925	LG3	6194283	6197958	-	1047	protein_coding	- && sp|P37397|CNN3_RAT Calponin-3 OS=Rattus norvegicus OX=10116 GN=Cnn3 PE=1 SV=1 && PF00307:Calponin homology (CH) domain|PF00402:Calponin family repeat	CH
TC015150	4558	3955	5083	3408	4860	5019	2980	5572	4210	4349	4686	4892	3782	4180	5018	5895	4330	5010	5304	6638	7057	5688	6268	5177	TC015150	LG6	2353131	2363106	-	6363	protein_coding	- && sp|Q8HXL3|WDR62_PIG WD repeat-containing protein 62 OS=Sus scrofa OX=9823 GN=WDR62 PE=3 SV=1 && -	-
TC005525	5970	3532	4352	2200	5339	4789	4782	3601	3377	4091	5252	5551	6100	5227	4144	8203	5912	5270	3507	4912	3858	4754	6922	6216	TC005525	LG8	11769318	11770670	-	1038	protein_coding	- && - && -	-
TC012454	5126	4520	5859	4146	4617	4308	3283	4866	3958	3161	2980	3088	5470	5762	6648	7626	4857	6823	4308	5746	6672	4680	4669	4644	TC012454	LG9	7734736	7756143	+	5914	protein_coding	- && sp|Q8BUR4|DOCK1_MOUSE Dedicator of cytokinesis protein 1 OS=Mus musculus OX=10090 GN=Dock1 PE=1 SV=3 && PF14429:C2 domain in Dock180 and Zizimin proteins|PF06920:Dock homology region 2|PF00018:SH3 domain|PF16172:DOCK N-terminus	Ded_cyto
TC005188	4433	5651	5843	4083	5081	3722	5174	5474	4463	2089	2454	2884	5954	6056	7225	6299	5906	7383	3240	6662	6105	3984	4461	3166	TC005188	LGX	4562516	4564081	-	1566	protein_coding	- && sp|E2RQ08|RPN1_CANLF Dolichyl-diphosphooligosaccharide--protein glycosyltransferase subunit 1 OS=Canis lupus familiaris OX=9615 GN=RPN1 PE=1 SV=1 && PF04597:Ribophorin I	-
TC003310	4893	4853	6292	4490	5390	4142	3584	5291	4444	2634	2532	2793	5632	5995	6324	6996	4902	6692	3407	5645	6925	5249	4457	4098	TC003310	LG3	1059912	1074745	+	4577	protein_coding	- && sp|Q17N71|CLU_AEDAE Clustered mitochondria protein homolog OS=Aedes aegypti OX=7159 GN=AAEL000794 PE=3 SV=1 && PF13236:Clustered mitochondria|PF13424:Tetratricopeptide repeat|PF12807:Translation initiation factor eIF3 subunit 135|PF15044:Mitochondrial function, CLU-N-term|PF13374:Tetratricopeptide repeat	-
TC005902	5191	4551	5611	3785	4919	4437	4247	5141	4265	3641	3583	3474	5841	5587	5309	6397	4267	6150	4336	6032	5930	5019	5443	4129	TC005902	LG8	5802234	5818935	-	3686	protein_coding	- && sp|Q6WV17|GALT5_DROME Polypeptide N-acetylgalactosaminyltransferase 5 OS=Drosophila melanogaster OX=7227 GN=Pgant5 PE=1 SV=2 && PF05253:U11-48K-like CHHC zinc finger	-
TC007872	5306	5406	5918	4969	6807	4937	5116	4844	3623	3228	3089	2864	4456	3872	4799	4961	5450	5156	3522	7310	7026	5590	4701	4302	TC007872	LG4	2001827	2006591	+	2492	protein_coding	- && sp|Q4R6K2|ZNT1_MACFA Zinc transporter 1 OS=Macaca fascicularis OX=9541 GN=SLC30A1 PE=2 SV=1 && PF01545:Cation efflux family	-
TC006029	3998	3924	4822	3371	4620	4995	3587	5197	4315	4749	4492	4087	5012	4927	5035	5894	4436	5591	4735	6378	6800	5392	5646	4837	TC006029	LG8	2779614	2793793	-	4405	protein_coding	- && sp|P48608|DIA_DROME Protein diaphanous OS=Drosophila melanogaster OX=7227 GN=dia PE=2 SV=2 && PF06371:Diaphanous GTPase-binding Domain|PF02181:Formin Homology 2 Domain|PF06367:Diaphanous FH3 Domain|PF06345:DRF Autoregulatory Domain	FH2
TC010884	3770	4339	4974	5355	5523	4837	3746	5037	3587	4255	4766	4706	4540	3265	4182	4126	5233	4092	4891	7769	7435	6057	5955	4388	TC010884	LGX	4969809	4971694	-	1639	protein_coding	- && - && PF06553:BNIP3	-
TC011817	4412	4024	4611	2587	3613	4140	3452	5608	4498	3787	4000	3908	6717	6622	6292	6986	5094	6823	3868	5300	6104	4336	5249	4720	TC011817	LG9	13143684	13148228	-	2968	protein_coding	- && sp|P23443|KS6B1_HUMAN Ribosomal protein S6 kinase beta-1 OS=Homo sapiens OX=9606 GN=RPS6KB1 PE=1 SV=2 && PF00069:Protein kinase domain|PF00433:Protein kinase C terminal domain	Pkinase
TC034013	3551	4769	4761	4799	6115	5401	2479	4658	4719	5391	4516	4154	4756	5162	4989	6325	4803	5666	3843	6183	5145	4969	5005	4501	TC034013	LG8	5952225	5980143	-	4716	protein_coding	- && sp|Q9XTN2|IRS1_DROME Insulin receptor substrate 1 OS=Drosophila melanogaster OX=7227 GN=chico PE=1 SV=1 && PF00169:PH domain|PF02174:PTB domain (IRS-1 type)	PH
TC010609	6987	4402	5018	3127	4989	4421	5099	4128	3334	3882	4561	4537	5640	5473	5496	6766	5211	6186	2951	6133	5445	4044	4686	3991	TC010609	KQ972953	6695	24024	-	3513	protein_coding	- && sp|Q66H76|PAXI_RAT Paxillin OS=Rattus norvegicus OX=10116 GN=Pxn PE=1 SV=1 && PF00412:LIM domain	LIM
TC005316	4967	4819	5960	4398	4833	4051	3439	5151	4222	3208	2970	3436	5175	5253	5933	6545	4559	6680	3886	6014	6834	5198	4551	4299	TC005316	LG8	14508658	14514473	-	4534	protein_coding	- && sp|Q93009|UBP7_HUMAN Ubiquitin carboxyl-terminal hydrolase 7 OS=Homo sapiens OX=9606 GN=USP7 PE=1 SV=2 && PF00443:Ubiquitin carboxyl-terminal hydrolase|PF00917:MATH domain|PF14533:Ubiquitin-specific protease C-terminal|PF12436:ICP0-binding domain of Ubiquitin-specific protease 7	UCH
TC012566	4624	4525	3826	4050	5170	4468	3983	3818	2271	3465	5245	4610	4966	4528	4119	5732	7160	3658	3434	8101	8942	5791	5749	4140	TC012566	LG9	11526969	11528864	+	1849	protein_coding	- && sp|B0WC46|TRET1_CULQU Facilitated trehalose transporter Tret1 OS=Culex quinquefasciatus OX=7176 GN=Tret1 PE=3 SV=1 && PF00083:Sugar (and other) transporter	Sugar_tr
TC013629	5441	4944	6140	4251	5116	4740	3306	5472	4517	3730	3367	3840	3996	4851	6300	5974	4073	5624	4179	5963	6349	4830	4742	4426	TC013629	LGX	2914967	2923315	-	5218	protein_coding	- && sp|Q6PFD9|NUP98_MOUSE Nuclear pore complex protein Nup98-Nup96 OS=Mus musculus OX=10090 GN=Nup98 PE=1 SV=2 && PF12110:Nuclear protein 96|PF04096:Nucleoporin autopeptidase	-
TC031158	5906	4165	5811	4545	5165	4699	2735	4624	4114	3611	3170	3589	4844	5200	5378	7494	4551	5766	3798	5305	6131	5271	5176	4879	TC031158	LG5	13517961	13549305	+	10090	protein_coding	- && sp|Q7Z7M0|MEGF8_HUMAN Multiple epidermal growth factor-like domains protein 8 OS=Homo sapiens OX=9606 GN=MEGF8 PE=1 SV=2 && PF01437:Plexin repeat|PF13418:Galactose oxidase, central domain|PF00058:Low-density lipoprotein receptor repeat class B|PF00431:CUB domain|PF07645:Calcium-binding EGF domain|PF00053:Laminin EGF domain	CUB
TC015542	7930	5538	6856	6471	6892	5335	5783	5555	4657	4442	3513	4727	3616	4372	3361	4721	2507	4270	2962	4049	4130	5204	4315	4684	TC015542	LG6	2079705	2097175	+	2907	protein_coding	- && sp|Q8CIW6|S26A6_MOUSE Solute carrier family 26 member 6 OS=Mus musculus OX=10090 GN=Slc26a6 PE=1 SV=2 && PF01740:STAS domain|PF00916:Sulfate permease family	Sulfate_transp
TC014419	5584	5657	5046	2885	3669	3989	3523	4337	3303	3784	3604	3362	6479	6019	6214	7407	4666	6982	3847	6103	5952	4470	5083	3914	TC014419	LG5	10245254	10249315	+	2608	protein_coding	- && sp|A0FGR8|ESYT2_HUMAN Extended synaptotagmin-2 OS=Homo sapiens OX=9606 GN=ESYT2 PE=1 SV=1 && PF17047:Synaptotagmin-like mitochondrial-lipid-binding domain|PF00168:C2 domain	C2
TC011950	3660	3945	4795	2961	3432	4243	3849	4350	3322	3815	3775	3263	6493	6340	6622	8126	6580	6461	3747	7101	6150	4617	5024	3190	TC011950	LG9	11042930	11045963	-	1762	protein_coding	- && sp|A0MZ66|SHOT1_HUMAN Shootin-1 OS=Homo sapiens OX=9606 GN=SHTN1 PE=1 SV=4 && -	-
TC007912	6569	7946	6271	13189	10019	8780	4202	3273	3237	7531	4465	4494	1328	968	608	2476	1420	570	6174	4296	3750	5568	4896	3525	TC007912	LG4	2621733	2624790	+	2472	protein_coding	- && sp|P54802|ANAG_HUMAN Alpha-N-acetylglucosaminidase OS=Homo sapiens OX=9606 GN=NAGLU PE=1 SV=2 && PF12971:Alpha-N-acetylglucosaminidase (NAGLU) N-terminal domain|PF12972:Alpha-N-acetylglucosaminidase (NAGLU) C-terminal domain|PF05089:Alpha-N-acetylglucosaminidase (NAGLU) tim-barrel domain	-
TC015891	5184	4494	4043	2486	3115	4152	3828	4235	3500	4099	3839	3335	9386	6807	6253	8820	7308	6080	3515	5047	4565	3934	4381	3037	TC015891	LG7	3964543	3968913	+	1434	protein_coding	- && sp|Q9V576|WUN_DROME Putative phosphatidate phosphatase OS=Drosophila melanogaster OX=7227 GN=wun PE=1 SV=2 && PF01569:PAP2 superfamily	-
TC033055	3652	4651	5015	4328	4122	3390	3936	4126	3547	2835	3257	3665	6422	6179	6055	7294	5797	6780	3905	6199	6715	4599	5448	3436	TC033055	LG5	4629322	4636000	+	2901	protein_coding	- && - && -	-
TC031429	4310	4218	5807	3414	3904	3835	4157	5863	4632	3517	3634	3292	5668	5350	5038	6194	5410	5891	4159	6316	6260	4468	5405	4288	TC031429	LG10	4314791	4316185	-	1395	protein_coding	- && - && -	-
TC006844	4254	4960	5341	3969	4461	3478	4679	4924	3828	2813	3572	3764	6228	5804	5241	6151	5361	6226	4362	6114	5975	4916	4610	3862	TC006844	KQ971689	161429	173123	+	1534	protein_coding	- && sp|Q3ZC89|MAP2_BOVIN Methionine aminopeptidase 2 OS=Bos taurus OX=9913 GN=METAP2 PE=2 SV=1 && PF00557:Metallopeptidase family M24	Peptidase_M24
TC002988	4273	4749	5578	4710	7407	6566	3103	4351	3655	8241	7844	7983	2104	1426	782	2583	2000	1341	5580	4163	4945	9183	5602	6434	TC002988	LG3	5226694	5228465	-	1577	protein_coding	- && sp|C3YWU0|FUCO_BRAFL Alpha-L-fucosidase OS=Branchiostoma floridae OX=7739 GN=BRAFLDRAFT_56888 PE=3 SV=2 && PF01120:Alpha-L-fucosidase|PF16757:Alpha-L-fucosidase C-terminal domain	Alpha_L_fucos
TC009257	4574	5205	6940	5062	7883	6051	4161	4581	2919	4434	5479	5147	3691	3074	2251	3497	2706	3390	4470	6272	5046	6838	6234	4555	TC009257	LG7	2347859	2349336	-	1220	protein_coding	- && sp|P05369|FPPS_RAT Farnesyl pyrophosphate synthase OS=Rattus norvegicus OX=10116 GN=Fdps PE=2 SV=2 && PF00348:Polyprenyl synthetase	-
TC033029	4680	4738	5449	3888	4687	3987	3500	4571	4112	3389	3409	3454	5053	5161	5194	6289	4488	6223	4373	6268	6675	5108	5020	4680	TC033029	LG5	3251167	3263933	-	4825	protein_coding	- && sp|P42282|TTKA_DROME Protein tramtrack, alpha isoform OS=Drosophila melanogaster OX=7227 GN=ttk PE=1 SV=3 && PF13894:C2H2-type zinc finger|PF00651:BTB/POZ domain	BTB
TC008001	4216	3900	4592	2525	2987	3294	3122	4611	4018	2826	2253	2625	8254	7796	8062	9620	5688	8082	3366	5237	5763	3959	4468	3080	TC008001	LG4	3716985	3732296	+	4934	protein_coding	- && sp|Q9P241|AT10D_HUMAN Phospholipid-transporting ATPase VD OS=Homo sapiens OX=9606 GN=ATP10D PE=1 SV=3 && PF16212:Phospholipid-translocating P-type ATPase C-terminal|PF13246:Cation transport ATPase (P-type)|PF16209:Phospholipid-translocating ATPase N-terminal	-
TC005769	3649	5013	4527	3053	4843	4514	5757	7029	4967	3249	3454	4108	4833	5752	5308	4920	5220	5357	3308	6775	5213	4373	5420	3694	TC005769	LG8	7913138	7916654	-	1740	protein_coding	- && sp|Q16836|HCDH_HUMAN Hydroxyacyl-coenzyme A dehydrogenase, mitochondrial OS=Homo sapiens OX=9606 GN=HADH PE=1 SV=3 && PF02737:3-hydroxyacyl-CoA dehydrogenase, NAD binding domain|PF00725:3-hydroxyacyl-CoA dehydrogenase, C-terminal domain	3HCDH_N
TC031243	5744	3533	5227	3412	5027	4518	4113	4050	3438	4035	4557	4750	5616	4854	4424	6872	4966	4844	3934	4973	5206	5327	5733	5090	TC031243	LG9	10669377	10714836	-	15933	protein_coding	- && sp|Q9VJE5|CL190_DROME Restin homolog OS=Drosophila melanogaster OX=7227 GN=CLIP-190 PE=1 SV=1 && PF01302:CAP-Gly domain|PF16641:CLIP1 zinc knuckle	-
TC000050	4494	5384	5036	2803	3346	2617	4226	3886	3468	1793	2235	2054	8520	8287	7766	8664	7318	9516	2808	5415	4918	3115	4034	2369	TC000050	LG3	10785475	10789048	+	1343	protein_coding	- && sp|A0A1L8EXB5|AR1AB_XENLA Actin-related protein 2/3 complex subunit 1A-B OS=Xenopus laevis OX=8355 GN=arpc1a-b PE=3 SV=1 && -	-
TC009935	4799	3917	5626	3805	4205	4852	2969	5809	4715	4129	3154	3233	5173	5103	5686	5868	4294	5539	4294	5788	7695	4684	4325	4198	TC009935	LG7	11593137	11604510	-	5848	protein_coding	- && sp|Q99104|MYO5A_MOUSE Unconventional myosin-Va OS=Mus musculus OX=10090 GN=Myo5a PE=1 SV=2 && PF01843:DIL domain|PF00063:Myosin head (motor domain)	Myosin_head
TC002522	3408	3257	4571	2325	2483	3700	2861	4520	3661	3610	3603	3238	8225	6439	7286	8879	6478	7082	3621	5451	5444	4684	5696	3292	TC002522	LG3	25861695	25897452	-	3076	protein_coding	- && sp|P00528|SRC64_DROME Tyrosine-protein kinase Src64B OS=Drosophila melanogaster OX=7227 GN=Src64B PE=1 SV=3 && PF07714:Protein tyrosine kinase|PF00018:SH3 domain|PF00017:SH2 domain	Pkinase_Tyr
TC011389	5713	5218	7017	5143	5806	4195	2716	4505	4187	2801	2374	3281	4045	4436	5778	5039	4271	5387	4469	5740	6975	5214	4636	4809	TC011389	KQ971410	617590	636116	+	6493	protein_coding	- && sp|Q9VWN9|ZSWM8_DROME Zinc finger SWIM domain-containing protein 8 homolog OS=Drosophila melanogaster OX=7227 GN=CG34401 PE=2 SV=2 && -	-
TC033978	5275	4755	5982	3420	4505	4170	4027	5141	4317	2687	2731	2870	5498	5810	6217	6614	4824	6742	3664	5446	5812	4343	4683	4115	TC033978	LG8	4139140	4161686	-	3886	protein_coding	- && sp|Q7SYD5|SC31A_DANRE Protein transport protein Sec31A OS=Danio rerio OX=7955 GN=sec31a PE=2 SV=1 && -	-
TC012345	4606	4106	5576	4184	4627	4423	2612	4724	3867	3310	2753	3175	4626	5382	6044	7300	4409	6014	4179	5784	6984	5068	4971	4913	TC012345	LG9	5188678	5204616	+	9627	protein_coding	- && sp|Q9W0T1|NU301_DROME Nucleosome-remodeling factor subunit NURF301 OS=Drosophila melanogaster OX=7227 GN=E(bx) PE=1 SV=2 && PF02791:DDT domain|PF00439:Bromodomain|PF00628:PHD-finger	Bromodomain
TC014241	3685	4053	4676	3432	4186	3982	3704	4645	3696	3403	4012	3942	5210	4987	5371	5818	5127	5698	4280	6866	6957	5558	5611	4730	TC014241	LGX	3583670	3589388	+	2968	protein_coding	- && sp|Q9BWW4|SSBP3_HUMAN Single-stranded DNA-binding protein 3 OS=Homo sapiens OX=9606 GN=SSBP3 PE=1 SV=1 && PF04503:Single-stranded DNA binding protein, SSDP	-
TC006677	4697	4976	4966	3519	4236	4215	4967	4935	3747	3536	3828	3337	5757	5248	6334	5975	4696	5837	3998	6495	5872	4228	4681	3494	TC006677	LG8	12754733	12758212	+	1468	protein_coding	- && sp|Q71SV0|LAP4B_BOVIN Lysosomal-associated transmembrane protein 4B OS=Bos taurus OX=9913 GN=LAPTM4B PE=1 SV=1 && -	-
TC034999	5238	1767	2899	7317	3804	4074	2644	4209	4399	8091	5295	3444	4372	6284	3649	5437	3508	5293	6677	7036	4294	5297	4540	3800	TC034999	KQ972661	1	1117	-	775	protein_coding	- && - && -	-
TC012285	6754	5966	5701	6358	6240	5074	5778	4976	4261	3685	3507	3921	3651	3454	3799	3937	2798	4032	4131	5434	5420	5225	4781	4468	TC012285	LG9	3786153	3790012	+	3059	protein_coding	- && sp|A0A291PQF1|UGT5_DACCO UDP-glycosyltransferase UGT5 OS=Dactylopius coccus OX=765876 GN=UGT5 PE=1 SV=1 && PF00201:UDP-glucoronosyl and UDP-glucosyl transferase	UDPGT
TC009208	4379	5179	5385	5039	5139	4601	3915	5055	4080	4223	4128	4465	3895	3694	4265	4444	3935	4174	5003	6243	6051	6091	5248	4573	TC009208	LG7	3091468	3094995	-	2152	protein_coding	- && - && PF12906:RING-variant domain	-
TC014609	16181	4026	4685	5525	5183	3042	4424	2785	2428	2021	1841	2011	8441	6960	5530	8550	5915	5641	1686	3071	2916	4779	2599	2937	TC014609	LG5	12350384	12356625	+	2424	protein_coding	- && sp|A6QLU1|GPDM_BOVIN Glycerol-3-phosphate dehydrogenase, mitochondrial OS=Bos taurus OX=9913 GN=GPD2 PE=2 SV=1 && PF13499:EF-hand domain pair|PF01266:FAD dependent oxidoreductase|PF16901:C-terminal domain of alpha-glycerophosphate oxidase	DAO
TC016323	8012	4563	5399	3153	4274	4535	3973	4993	5103	4376	3605	3135	3738	5284	6135	6509	3864	6663	2970	4681	4852	4915	4256	3965	TC016323	LG5	847460	857501	-	3293	protein_coding	- && sp|Q9W3K5|GSH1_DROME Glutamate--cysteine ligase OS=Drosophila melanogaster OX=7227 GN=Gclc PE=2 SV=1 && PF03074:Glutamate-cysteine ligase	GCS
TC014705	3988	4208	6049	3969	5234	5227	3001	5039	3972	3869	3392	3279	4619	4819	5151	5890	4472	5825	4159	6648	6558	4752	4691	3776	TC014705	LG5	13643222	13649959	+	5499	protein_coding	- && sp|O75116|ROCK2_HUMAN Rho-associated protein kinase 2 OS=Homo sapiens OX=9606 GN=ROCK2 PE=1 SV=4 && PF00069:Protein kinase domain|PF08912:Rho Binding	Pkinase
TC007295	5392	3933	5617	4010	4369	3717	3354	4457	3750	3179	3212	3587	5224	4408	5338	5928	4396	5348	4233	6277	7225	6056	5390	4132	TC007295	LG4	6439389	6449707	-	4012	protein_coding	- && sp|Q7T2G1|I2B2B_DANRE Interferon regulatory factor 2-binding protein 2-B OS=Danio rerio OX=7955 GN=irf2bp2b PE=2 SV=1 && PF11261:Interferon regulatory factor 2-binding protein zinc finger	-
TC004014	4633	4578	6008	3628	4760	4704	3532	4781	3876	3385	3077	3128	5159	5481	5693	6253	4644	6020	3794	5588	6199	4567	4735	4295	TC004014	LG3	30446251	30472485	+	4134	protein_coding	- && sp|A4IH17|BAG6_XENTR Large proline-rich protein bag6 OS=Xenopus tropicalis OX=8364 GN=Bag6 PE=2 SV=1 && PF12057:BCL2-associated athanogene 6|PF00240:Ubiquitin family	ubiquitin
TC009471	4991	4196	5640	4059	4697	4338	3124	4593	4010	3434	3215	3433	5428	4600	5084	6186	4532	5258	4323	5794	6351	4989	5127	5062	TC009471	LG7	605208	613473	-	7066	protein_coding	- && sp|P04052|RPB1_DROME DNA-directed RNA polymerase II subunit RPB1 OS=Drosophila melanogaster OX=7227 GN=RpII215 PE=3 SV=4 && -	-
TC011791	4568	3967	4491	2429	4189	4246	4074	4282	3338	3549	3692	3769	6031	7014	4943	9898	5303	6077	3479	5329	4802	4429	4508	4050	TC011791	LG9	13469948	13472564	-	2144	protein_coding	- && sp|Q9VXG4|ANX11_DROME Annexin B11 OS=Drosophila melanogaster OX=7227 GN=AnxB11 PE=2 SV=2 && PF00191:Annexin	-
TC032214	5677	4693	4541	2773	2761	2987	3608	5776	4590	3069	3430	2932	6884	6319	6903	6786	5109	6631	3975	4595	6120	4515	4403	3321	TC032214	LG2	12845529	12951479	+	3787	protein_coding	- && sp|Q9XZC8|SEM2A_SCHGR Semaphorin-2A OS=Schistocerca gregaria OX=7010 GN=SEMA-2A PE=2 SV=1 && PF01403:Sema domain	Sema
TC005844	4761	2959	2031	1598	1193	1180	1891	2143	1933	2715	1720	2076	14872	12203	8340	18363	9157	10132	1485	1752	1975	2964	3503	1376	TC005844	LG8	6693826	6703700	-	2542	protein_coding	- && sp|Q9PW70|CISH_CHICK Cytokine-inducible SH2-containing protein OS=Gallus gallus OX=9031 GN=CISH PE=2 SV=1 && PF00017:SH2 domain|PF07525:SOCS box	SOCS_box
TC016347	1813	3296	3503	1779	4383	4658	3142	2350	3292	4870	7566	9670	2358	1595	968	2442	1855	2000	8982	7032	8668	11733	8319	6015	TC016347	LG7	6831351	6832186	+	686	protein_coding	- && - && PF03067:Lytic polysaccharide mono-oxygenase, cellulose-degrading	-
TC034818	4259	4964	5100	3708	4475	4191	4269	4653	3972	3753	4450	4024	5413	4491	5476	5343	5183	5002	4047	6562	5987	4634	4796	3504	TC034818	LG8	2592919	2596366	-	1029	protein_coding	- && sp|P18067|RAB7A_CANLF Ras-related protein Rab-7a OS=Canis lupus familiaris OX=9615 GN=RAB7A PE=1 SV=1 && PF00071:Ras family	Ras
TC005722	5688	5056	5070	2853	3715	3236	4123	4129	3304	2204	2475	2518	7145	7508	6841	8861	6150	8072	3032	5157	5140	3481	3719	2714	TC005722	LG8	8502091	8505608	-	2187	protein_coding	- && sp|Q9VU68|WDR1_DROME Actin-interacting protein 1 OS=Drosophila melanogaster OX=7227 GN=flr PE=2 SV=1 && PF08662:Eukaryotic translation initiation factor eIF2A	-
TC034372	3209	4805	3515	2996	3457	2719	3568	3633	2863	3208	4351	4617	10468	5823	5230	5899	7201	5833	3611	5915	6209	4701	5246	2924	TC034372	LG9	9686099	9706214	-	2106	protein_coding	- && - && -	-
TC012341	4371	4393	5435	2927	4492	5112	3739	4859	4198	4374	3590	3215	5979	5882	6432	6184	5215	5787	3279	5173	5154	4313	4081	3749	TC012341	LG9	5074786	5084285	+	2720	protein_coding	- && sp|Q9P6R1|VRP1_SCHPO Verprolin OS=Schizosaccharomyces pombe (strain 972 / ATCC 24843) OX=284812 GN=vrp1 PE=1 SV=1 && PF02205:WH2 motif	-
TC031386	3938	4012	4845	2581	4405	3720	4661	4719	4017	3241	3284	3040	6746	6704	6181	8217	6191	6671	2834	5221	5168	4138	4035	3217	TC031386	KQ971410	25853	36746	-	2207	protein_coding	- && sp|P29747|CREBA_DROME Cyclic AMP response element-binding protein A OS=Drosophila melanogaster OX=7227 GN=CrebA PE=1 SV=2 && PF00170:bZIP transcription factor	bZIP_1
TC002466	6404	7208	7326	12489	8930	7965	3512	4272	2669	5600	3200	3275	1841	962	451	1652	676	386	6108	5295	4327	7516	5256	4396	TC002466	LG3	28035613	28038960	-	2918	protein_coding	- && sp|Q8VHC8|MA2B1_CAVPO Lysosomal alpha-mannosidase OS=Cavia porcellus OX=10141 GN=MAN2B1 PE=2 SV=1 && PF07748:Glycosyl hydrolases family 38 C-terminal domain|PF09261:Alpha mannosidase middle domain|PF01074:Glycosyl hydrolases family 38 N-terminal domain|PF17677:Glycosyl hydrolases family 38 C-terminal beta sandwich domain	-
TC009334	6393	11307	9031	5904	5174	4151	5470	3398	2151	2904	5305	2225	7082	8510	3281	2886	3144	4138	1471	3622	3703	3769	3922	2651	TC009334	LG7	491615	492018	+	354	protein_coding	- && - && -	-
TC015931	4776	4209	5609	3159	4275	4429	3359	5094	4117	3933	3556	3394	4776	4896	5104	6087	3796	5656	4268	5771	6081	5149	5334	4698	TC015931	LG7	4186098	4200378	-	5051	protein_coding	- && sp|Q9UBC2|EP15R_HUMAN Epidermal growth factor receptor substrate 15-like 1 OS=Homo sapiens OX=9606 GN=EPS15L1 PE=1 SV=1 && PF12763:Cytoskeletal-regulatory complex EF hand	-
TC009783	4916	4587	5518	3730	4556	4354	3208	4433	3890	3474	3107	3051	5392	5475	5545	6782	4797	6303	3757	5594	5885	4972	4433	3725	TC009783	LG7	8107812	8117008	+	3896	protein_coding	- && sp|F1Q4S1|ATP9B_DANRE Probable phospholipid-transporting ATPase IIB OS=Danio rerio OX=7955 GN=atp9b PE=3 SV=1 && PF00122:E1-E2 ATPase|PF13246:Cation transport ATPase (P-type)|PF16209:Phospholipid-translocating ATPase N-terminal|PF16212:Phospholipid-translocating P-type ATPase C-terminal	E1-E2_ATPase
TC031207	4078	5208	5373	4627	6358	4851	2689	4470	4051	4093	3672	3866	3829	4770	4823	5035	3285	4386	4774	5119	6013	5500	5056	5517	TC031207	LG7	10758814	10788503	+	6245	protein_coding	- && - && PF12540:Protein of unknown function (DUF3736)	-
TC034713	5779	4328	5765	3547	5236	3996	4408	6481	6461	4336	3516	4263	3205	3127	4270	2706	2014	4105	5522	6206	5703	6068	5061	5298	TC034713	LG6	13546	22070	+	7002	protein_coding	- && sp|O34309|PPS_BACSU Putative phosphoenolpyruvate synthase OS=Bacillus subtilis (strain 168) OX=224308 GN=pps PE=3 SV=1 && PF00391:PEP-utilising enzyme, mobile domain|PF08368:FAST kinase-like protein, subdomain 2|PF01326:Pyruvate phosphate dikinase, PEP/pyruvate binding domain	-
TC003436	5273	4969	7323	4261	6193	5520	5200	5756	4540	6005	5003	5810	2188	2658	2639	2074	2300	2494	3630	6914	5368	5154	5291	4679	TC003436	LG3	5163469	5165006	+	1218	protein_coding	- && sp|Q8MZR6|HYEP1_CTEFE Juvenile hormone epoxide hydrolase 1 OS=Ctenocephalides felis OX=7515 GN=EH1 PE=1 SV=3 && PF06441:Epoxide hydrolase N terminus	EHN
TC002767	4143	6994	5262	3141	1767	1516	8110	10527	6086	1579	1907	1723	10768	5079	5499	5160	6590	6378	3572	3891	3391	3109	3044	1838	TC002767	LG3	11920185	11921116	-	883	protein_coding	- && sp|Q00871|CTRB1_PENVA Chymotrypsin BI OS=Penaeus vannamei OX=6689 PE=1 SV=1 && PF00089:Trypsin	Trypsin
TC009286	7774	6017	4739	2279	2114	3323	5944	7014	6407	3186	2400	2683	7463	8506	7133	7222	4187	7922	2008	3298	2514	2225	2465	2029	TC009286	LG7	1871820	1875368	-	1073	protein_coding	- && sp|Q3SZJ4|PTGR1_BOVIN Prostaglandin reductase 1 OS=Bos taurus OX=9913 GN=PTGR1 PE=2 SV=1 && PF16884:N-terminal domain of oxidoreductase|PF00107:Zinc-binding dehydrogenase	ADH_zinc_N
TC032824	5074	3887	5214	3312	4593	4689	3133	4959	4293	3791	3085	3868	4286	4706	4604	6053	3264	4838	4624	5880	6112	5761	5308	5412	TC032824	LG4	5665029	5732708	-	5896	protein_coding	- && sp|B3MLB7|AFFL_DROAN AF4/FMR2 family member lilli OS=Drosophila ananassae OX=7217 GN=lilli PE=3 SV=1 && PF05110:AF-4 proto-oncoprotein	AF-4
TC005714	4715	5140	5757	3777	6040	6094	3864	5383	4217	4908	4817	5175	3103	3068	3039	3124	2885	3012	4084	6706	5850	4891	5514	5547	TC005714	LG8	8566252	8570498	-	2017	protein_coding	- && sp|Q9UJ83|HACL1_HUMAN 2-hydroxyacyl-CoA lyase 1 OS=Homo sapiens OX=9606 GN=HACL1 PE=1 SV=2 && PF02775:Thiamine pyrophosphate enzyme, C-terminal TPP binding domain|PF00205:Thiamine pyrophosphate enzyme, central domain|PF02776:Thiamine pyrophosphate enzyme, N-terminal TPP binding domain	TPP_enzyme_N
TC008244	4843	4204	4826	3415	4377	3832	4226	5100	4285	3461	3836	3872	5116	4418	5270	5505	4960	5193	4149	5963	6364	5033	4376	4034	TC008244	LG4	7187873	7192181	+	2524	protein_coding	- && sp|Q9FMM4|RHG1A_ARATH Probable E3 ubiquitin-protein ligase RHG1A OS=Arabidopsis thaliana OX=3702 GN=RHG1A PE=2 SV=1 && PF13639:Ring finger domain	-
TC008435	3166	3430	3311	1840	3768	2926	4782	3584	2574	2600	3562	3826	5547	5375	4866	7789	6126	6319	4025	7918	5708	6029	6424	5153	TC008435	LG4	10231007	10231802	+	751	protein_coding	- && - && -	-
TC009901	4479	4748	5262	4740	6421	4261	3824	5991	5709	4135	3943	4444	3460	3901	4582	3692	3083	4925	4529	5042	4792	5077	5449	4012	TC009901	LG7	12484813	12488851	-	2284	protein_coding	- && sp|Q3SZH7|LKHA4_BOVIN Leukotriene A-4 hydrolase OS=Bos taurus OX=9913 GN=LTA4H PE=2 SV=3 && PF09127:Leukotriene A4 hydrolase, C-terminal|PF01433:Peptidase family M1 domain|PF17900:Peptidase M1 N-terminal domain	-
TC015945	2693	5594	4592	1823	3565	4046	3618	5036	3363	5235	5257	4851	5282	4262	5202	3785	6731	3844	3243	8100	10701	3032	3586	3037	TC015945	LG7	4083424	4085868	-	633	protein_coding	- && sp|Q17QE5|CIB1_BOVIN Calcium and integrin-binding protein 1 OS=Bos taurus OX=9913 GN=CIB1 PE=2 SV=1 && PF13499:EF-hand domain pair	-
TC003279	4490	5235	6349	5820	5818	6023	5463	6456	5737	5715	4639	5145	2419	1950	2278	2721	2046	2691	4827	4794	4472	6415	5039	3922	TC003279	LG3	687330	691413	+	2302	protein_coding	- && sp|Q2VQV9|ADA2_XENLA Adenosine deaminase 2 OS=Xenopus laevis OX=8355 GN=ada2 PE=1 SV=1 && PF08451:Adenosine/AMP deaminase N-terminal|PF00962:Adenosine/AMP deaminase	-
TC010455	5755	4620	6156	3632	4645	3974	2647	4320	3797	2917	2296	2806	4540	5391	6079	7222	3898	6341	3791	5097	6182	4863	4704	4625	TC010455	LG5	7523314	7540650	+	8965	protein_coding	- && sp|Q93008|USP9X_HUMAN Probable ubiquitin carboxyl-terminal hydrolase FAF-X OS=Homo sapiens OX=9606 GN=USP9X PE=1 SV=4 && PF00443:Ubiquitin carboxyl-terminal hydrolase	UCH
TC004747	2969	3784	4167	2438	3654	4283	3192	4427	3474	4427	3772	3577	7458	5033	5047	5302	4315	4232	4912	7389	6447	5731	5830	4233	TC004747	LGX	6337646	6346491	+	3702	protein_coding	- && sp|P55202|ANPRB_ANGJA Atrial natriuretic peptide receptor 2 OS=Anguilla japonica OX=7937 GN=npr2 PE=2 SV=1 && PF07714:Protein tyrosine kinase|PF00211:Adenylate and Guanylate cyclase catalytic domain|PF01094:Receptor family ligand binding region	Guanylate_cyc
TC001756	4561	5314	4510	3140	4735	3245	5752	5226	4161	2220	2493	3227	6182	5712	6522	5092	5823	7276	2742	6518	5060	3402	4390	2751	TC001756	LGX	7944704	7945508	-	751	protein_coding	- && sp|P23438|SSRB_CANLF Translocon-associated protein subunit beta OS=Canis lupus familiaris OX=9615 GN=SSR2 PE=1 SV=1 && PF05753:Translocon-associated protein beta (TRAPB)	-
TC010936	3290	3490	3310	3094	3887	3469	6059	4023	3307	4726	4231	4934	6141	5523	2391	5702	3512	3516	4915	7767	4425	6948	6731	4596	TC010936	LG5	1500054	1504630	+	1692	protein_coding	- && sp|Q00871|CTRB1_PENVA Chymotrypsin BI OS=Penaeus vannamei OX=6689 PE=1 SV=1 && PF00089:Trypsin	Trypsin
TC009425	4188	4723	5373	4452	4076	3001	3735	4203	3387	2322	2842	3033	5674	5614	5852	6433	5831	6679	3783	6009	6316	4401	4725	3237	TC009425	LG7	1398749	1405987	-	2410	protein_coding	- && sp|O18373|SPS1_DROME Inactive selenide, water dikinase-like protein OS=Drosophila melanogaster OX=7227 GN=SelD PE=2 SV=1 && PF02769:AIR synthase related protein, C-terminal domain|PF00586:AIR synthase related protein, N-terminal domain	-
TC008646	4358	4375	4894	3625	4797	4861	4140	5019	4171	3987	4140	4273	4254	4210	4125	4504	3637	4175	3902	6506	5410	5450	6074	4898	TC008646	LG7	13631783	13634017	+	1930	protein_coding	- && sp|P54646|AAPK2_HUMAN 5'-AMP-activated protein kinase catalytic subunit alpha-2 OS=Homo sapiens OX=9606 GN=PRKAA2 PE=1 SV=2 && PF16579:Adenylate sensor of SNF1-like protein kinase|PF00069:Protein kinase domain	Pkinase
TC003215	3356	4073	5564	2978	5247	4747	2712	6382	4582	4833	3555	3588	4020	3735	5429	4350	5501	4441	4297	6286	8334	4747	3439	3522	TC003215	LG3	69067	75484	-	4145	protein_coding	- && sp|Q4LDD4|ARAP1_MOUSE Arf-GAP with Rho-GAP domain, ANK repeat and PH domain-containing protein 1 OS=Mus musculus OX=10090 GN=Arap1 PE=1 SV=2 && PF00169:PH domain|PF00620:RhoGAP domain	RhoGAP
TC009342	3926	4691	4861	3811	3838	2555	3675	3968	3363	1698	1960	2091	7631	7677	6747	8964	6849	7895	2956	4963	5767	3319	3820	2575	TC009342	LG7	590225	592503	+	1845	protein_coding	- && sp|P48605|TCPG_DROME T-complex protein 1 subunit gamma OS=Drosophila melanogaster OX=7227 GN=CCT3 PE=2 SV=2 && PF00118:TCP-1/cpn60 chaperonin family	-
TC008033	3024	3737	4391	3489	4275	3537	3523	3692	2945	2540	2708	2598	6751	5103	6675	7111	7343	6164	3601	7020	6950	4411	4789	3146	TC008033	LG4	4112488	4122651	+	1348	protein_coding	- && - && -	-
TC006593	2147	1922	3223	2859	4436	6180	2758	3734	2299	3670	8230	7900	3377	2161	2299	3065	3432	1924	7075	9974	4520	8724	8025	5561	TC006593	LG8	11746651	11747384	+	734	protein_coding	- && sp|P82147|L2EFL_DROME Protein lethal(2)essential for life OS=Drosophila melanogaster OX=7227 GN=l(2)efl PE=1 SV=1 && PF00011:Hsp20/alpha crystallin family	-
TC014024	5948	4404	5170	3512	4673	3244	2947	4150	3850	3116	2593	3060	6295	6049	6608	8043	5738	6239	3013	4566	5330	3839	3860	3203	TC014024	LG5	4389859	4421486	+	3426	protein_coding	- && sp|Q9VIH7|SKY_DROME GTPase-activating protein skywalker OS=Drosophila melanogaster OX=7227 GN=sky PE=1 SV=2 && PF00566:Rab-GTPase-TBC domain|PF07534:TLD	TBC
[truncated: 16,031 more rows]

## Sheet: Table_S2_PvsC_3h_deseq2
gene_id	P_3h_1	P_3h_2	P_3h_3	C_3h_1	C_3h_2	C_3h_3	P_3h	C_3h	log2FoldChange	pvalue	padj	gene_name	gene_chr	gene_start	gene_end	gene_strand	gene_length	gene_biotype	gene_description	tf_family
[truncated: 14,146 more rows]

[truncated: 10 more sheets: Table_S2_PvsC_24h_deseq2, Table_S2_PvsC_5d_deseq2, Table_S2_PvsC_5d_C_deseq2, Table_S3, Table_S4_DEGs_3h, Table_S4_DEGs_24h, Table_S4_DEGs_5d, Table_S4_DEGs_5d_C, Table_S5, Table_S6]
